# Supplementary material for: Predicting the Role of the Human Gut Microbiome in Constipation Using Machine-Learning Methods: A Meta-Analysis
Source: Microorganisms. 2021 Oct 14;9(10):2149. doi: 10.3390/microorganisms9102149 (PMC8539211; doi:10.3390/microorganisms9102149)
Supplement: Supplementary file 1 [file microorganisms-09-02149-s001.zip › Supplemental_table_S1.csv]

t-test	Mann-Whitney test	Wilcoxon test	chi2 test	F-test	mutual information test	Log test	Lasso test	RF
Archaea;Euryarchaeota;Methanobacteria;Methanobacteriales;Methanobacteriaceae;Methanobacterium	Archaea;Euryarchaeota;Thermoplasmata;Methanomassiliicoccales;Methanomassiliicoccaceae;Methanomassiliicoccus	Bacteria;Actinobacteria;Actinobacteria;Actinomycetales;Actinomycetaceae;Actinomyces	Archaea;Euryarchaeota;Thermoplasmata;Methanomassiliicoccales;Methanomethylophilaceae;uncultured	Archaea;Euryarchaeota;Thermoplasmata;Methanomassiliicoccales;Methanomethylophilaceae;uncultured	Archaea;Euryarchaeota;Methanomicrobia;Methanosarcinales;Methanosarcinaceae;Methanosarcina	Bacteria;Actinobacteria;Actinobacteria;Bifidobacteriales;Bifidobacteriaceae;Bifidobacterium	Bacteria;Actinobacteria;Actinobacteria;Bifidobacteriales;Bifidobacteriaceae;Bifidobacterium	Archaea;Euryarchaeota;Methanobacteria;Methanobacteriales;Methanobacteriaceae;Methanobrevibacter
Archaea;Euryarchaeota;Thermoplasmata;Methanomassiliicoccales;Methanomethylophilaceae;Candidatus Methanogranum	Archaea;Euryarchaeota;Thermoplasmata;Methanomassiliicoccales;Methanomethylophilaceae;Candidatus Methanogranum	Bacteria;Actinobacteria;Actinobacteria;Corynebacteriales;Corynebacteriaceae;Corynebacterium	Archaea;Thaumarchaeota;Nitrososphaeria;Nitrosopumilales;Nitrosopumilaceae;Cenarchaeum	Bacteria;Acidobacteria;Acidobacteriia;Acidobacteriales;Koribacteraceae;Candidatus Koribacter	Archaea;Euryarchaeota;Thermoplasmata;Methanomassiliicoccales;Methanomethylophilaceae;Candidatus Methanogranum	Bacteria;Actinobacteria;Actinobacteria;Corynebacteriales;Corynebacteriaceae;Corynebacterium	Bacteria;Bacteroidetes;Bacteroidia;Bacteroidales;Bacteroidaceae;Bacteroides	Archaea;Euryarchaeota;Thermoplasmata;Methanomassiliicoccales;Methanomethylophilaceae;uncultured
Archaea;Euryarchaeota;Thermoplasmata;Methanomassiliicoccales;Methanomethylophilaceae;uncultured	Archaea;Euryarchaeota;Thermoplasmata;Methanomassiliicoccales;Methanomethylophilaceae;uncultured	Bacteria;Actinobacteria;Actinobacteria;Corynebacteriales;Corynebacteriaceae;Corynebacterium 1	Bacteria;Actinobacteria;Actinobacteria;Actinomycetales;Actinomycetaceae;Mobiluncus	Bacteria;Acidobacteria;Acidobacteriia;Acidobacteriales;Other;Other	Archaea;Thaumarchaeota;Nitrososphaeria;Nitrososphaerales;Nitrososphaeraceae;Candidatus Nitrososphaera	Bacteria;Actinobacteria;Actinobacteria;Corynebacteriales;Corynebacteriaceae;Corynebacterium 1	Bacteria;Bacteroidetes;Bacteroidia;Bacteroidales;Muribaculaceae;uncultured bacterium	Bacteria;Actinobacteria;Actinobacteria;Actinomycetales;Actinomycetaceae;Actinomyces
Bacteria;Acidobacteria;Acidobacteriia;Acidobacteriales;Acidobacteriaceae (Subgroup 1);Acidipila	Bacteria;Acidobacteria;Acidobacteriia;Acidobacteriales;Acidobacteriaceae (Subgroup 1);Acidipila	Bacteria;Actinobacteria;Coriobacteriia;Coriobacteriales;Eggerthellaceae;Eggerthella	Bacteria;Actinobacteria;Actinobacteria;Bifidobacteriales;Bifidobacteriaceae;Bifidobacterium	Bacteria;Acidobacteria;Acidobacteriia;Acidobacteriales;uncultured;uncultured bacterium	Bacteria;Acidobacteria;Acidobacteriia;Acidobacteriales;Acidobacteriaceae (Subgroup 1);Granulicella	Bacteria;Actinobacteria;Actinobacteria;Micrococcales;Micrococcaceae;Rothia	Bacteria;Bacteroidetes;Bacteroidia;Bacteroidales;Prevotellaceae;Prevotella 9	Bacteria;Actinobacteria;Actinobacteria;Actinomycetales;Actinomycetaceae;Actinotignum
Bacteria;Acidobacteria;Acidobacteriia;Acidobacteriales;Acidobacteriaceae (Subgroup 1);uncultured	Bacteria;Acidobacteria;Acidobacteriia;Acidobacteriales;Acidobacteriaceae (Subgroup 1);Granulicella	Bacteria;Actinobacteria;Coriobacteriia;Coriobacteriales;Eggerthellaceae;Gordonibacter	Bacteria;Actinobacteria;Actinobacteria;Corynebacteriales;Corynebacteriaceae;Corynebacterium	Bacteria;Acidobacteria;Acidobacteriia;Solibacterales;Solibacteraceae (Subgroup 3);Candidatus Solibacter	Bacteria;Acidobacteria;Acidobacteriia;Acidobacteriales;uncultured;uncultured bacterium	Bacteria;Actinobacteria;Actinobacteria;Propionibacteriales;Propionibacteriaceae;Cutibacterium	Bacteria;Bacteroidetes;Bacteroidia;Bacteroidales;Tannerellaceae;Parabacteroides	Bacteria;Actinobacteria;Actinobacteria;Actinomycetales;Actinomycetaceae;Arcanobacterium
Bacteria;Acidobacteria;Acidobacteriia;Acidobacteriales;Koribacteraceae;Candidatus Koribacter	Bacteria;Acidobacteria;Acidobacteriia;Acidobacteriales;Acidobacteriaceae (Subgroup 1);uncultured	Bacteria;Actinobacteria;Coriobacteriia;Coriobacteriales;Eggerthellaceae;Other	Bacteria;Actinobacteria;Actinobacteria;Corynebacteriales;Corynebacteriaceae;Corynebacterium 1	Bacteria;Acidobacteria;Acidobacteriia;Subgroup 13;uncultured bacterium;Other	Bacteria;Acidobacteria;Acidobacteriia;Subgroup 2;Other;Other	Bacteria;Actinobacteria;Actinobacteria;Streptomycetales;Streptomycetaceae;Streptomyces	Bacteria;Firmicutes;Clostridia;Clostridiales;Christensenellaceae;Christensenellaceae R-7 group	Bacteria;Actinobacteria;Actinobacteria;Actinomycetales;Actinomycetaceae;Mobiluncus
Bacteria;Acidobacteria;Acidobacteriia;Acidobacteriales;Other;Other	Bacteria;Acidobacteria;Acidobacteriia;Acidobacteriales;Koribacteraceae;Candidatus Koribacter	Bacteria;Actinobacteria;Coriobacteriia;Coriobacteriales;Eggerthellaceae;Senegalimassilia	Bacteria;Actinobacteria;Actinobacteria;Corynebacteriales;Corynebacteriaceae;Lawsonella	Bacteria;Acidobacteria;Acidobacteriia;Subgroup 2;Other;Other	Bacteria;Acidobacteria;Holophagae;Holophagales;Holophagaceae;Geothrix	Bacteria;Actinobacteria;Coriobacteriia;Coriobacteriales;Atopobiaceae;Atopobium	Bacteria;Firmicutes;Clostridia;Clostridiales;Lachnospiraceae;Agathobacter	Bacteria;Actinobacteria;Actinobacteria;Actinomycetales;Actinomycetaceae;Varibaculum
Bacteria;Acidobacteria;Acidobacteriia;Acidobacteriales;uncultured;Other	Bacteria;Acidobacteria;Acidobacteriia;Acidobacteriales;Other;Other	Bacteria;Actinobacteria;Coriobacteriia;Coriobacteriales;Eggerthellaceae;Slackia	Bacteria;Actinobacteria;Actinobacteria;Corynebacteriales;Corynebacteriaceae;Turicella	Bacteria;Acidobacteria;Blastocatellia (Subgroup 4);11-24;uncultured bacterium;Other	Bacteria;Acidobacteria;Subgroup 17;uncultured Acidobacteria bacterium;Other;Other	Bacteria;Actinobacteria;Coriobacteriia;Coriobacteriales;Coriobacteriaceae;Collinsella	Bacteria;Firmicutes;Clostridia;Clostridiales;Lachnospiraceae;Blautia	Bacteria;Actinobacteria;Actinobacteria;Bifidobacteriales;Bifidobacteriaceae;Bifidobacterium
Bacteria;Acidobacteria;Acidobacteriia;Acidobacteriales;uncultured;uncultured bacterium	Bacteria;Acidobacteria;Acidobacteriia;Acidobacteriales;uncultured;Other	Bacteria;Actinobacteria;Coriobacteriia;Coriobacteriales;Eggerthellaceae;uncultured	Bacteria;Actinobacteria;Actinobacteria;Micrococcales;Microbacteriaceae;Pseudoclavibacter	Bacteria;Acidobacteria;Blastocatellia (Subgroup 4);Other;Other;Other	Bacteria;Acidobacteria;Subgroup 25;Other;Other;Other	Bacteria;Actinobacteria;Coriobacteriia;Coriobacteriales;Coriobacteriales Incertae Sedis;uncultured	Bacteria;Firmicutes;Clostridia;Clostridiales;Lachnospiraceae;Lachnospiraceae NK4A136 group	Bacteria;Actinobacteria;Actinobacteria;Corynebacteriales;Corynebacteriaceae;Corynebacterium
Bacteria;Acidobacteria;Acidobacteriia;Solibacterales;Solibacteraceae (Subgroup 3);Candidatus Solibacter	Bacteria;Acidobacteria;Acidobacteriia;Acidobacteriales;uncultured;uncultured bacterium	Bacteria;Bacteroidetes;Bacteroidia;Bacteroidales;Bacteroidaceae;Bacteroides	Bacteria;Actinobacteria;Actinobacteria;Micrococcales;Micrococcaceae;Micrococcus	Bacteria;Actinobacteria;Acidimicrobiia;uncultured;Other;Other	Bacteria;Actinobacteria;Acidimicrobiia;IMCC26256;Other;Other	Bacteria;Actinobacteria;Coriobacteriia;Coriobacteriales;Eggerthellaceae;Eggerthella	Bacteria;Firmicutes;Clostridia;Clostridiales;Lachnospiraceae;Other	Bacteria;Actinobacteria;Actinobacteria;Corynebacteriales;Corynebacteriaceae;Corynebacterium 1
Bacteria;Acidobacteria;Acidobacteriia;Solibacterales;Solibacteraceae (Subgroup 3);GOUTB8	Bacteria;Acidobacteria;Acidobacteriia;Solibacterales;Solibacteraceae (Subgroup 3);GOUTB8	Bacteria;Bacteroidetes;Bacteroidia;Bacteroidales;Dysgonomonadaceae;Dysgonomonas	Bacteria;Actinobacteria;Actinobacteria;Micrococcales;Micrococcaceae;Rothia	Bacteria;Actinobacteria;Actinobacteria;Actinomycetales;Actinomycetaceae;Actinotignum	Bacteria;Actinobacteria;Actinobacteria;Bifidobacteriales;Bifidobacteriaceae;Aeriscardovia	Bacteria;Actinobacteria;Coriobacteriia;Coriobacteriales;Eggerthellaceae;uncultured	Bacteria;Firmicutes;Clostridia;Clostridiales;Lachnospiraceae;Roseburia	Bacteria;Actinobacteria;Actinobacteria;Corynebacteriales;Corynebacteriaceae;Lawsonella
Bacteria;Acidobacteria;Acidobacteriia;Solibacterales;Solibacteraceae (Subgroup 3);Other	Bacteria;Acidobacteria;Acidobacteriia;Solibacterales;Solibacteraceae (Subgroup 3);Other	Bacteria;Bacteroidetes;Bacteroidia;Bacteroidales;Marinifilaceae;Odoribacter	Bacteria;Actinobacteria;Actinobacteria;Propionibacteriales;Propionibacteriaceae;Cutibacterium	Bacteria;Actinobacteria;Actinobacteria;Bifidobacteriales;Bifidobacteriaceae;Bifidobacterium	Bacteria;Actinobacteria;Actinobacteria;Corynebacteriales;Corynebacteriaceae;Corynebacterium 1	Bacteria;Bacteroidetes;Bacteroidia;Bacteroidales;Bacteroidaceae;Bacteroides	Bacteria;Firmicutes;Clostridia;Clostridiales;Lachnospiraceae;[Ruminococcus] torques group	Bacteria;Actinobacteria;Actinobacteria;Micrococcales;Brevibacteriaceae;Brevibacterium
Bacteria;Acidobacteria;Acidobacteriia;Subgroup 13;Other;Other	Bacteria;Acidobacteria;Acidobacteriia;Subgroup 13;Other;Other	Bacteria;Bacteroidetes;Bacteroidia;Bacteroidales;Other;Other	Bacteria;Actinobacteria;Actinobacteria;Streptomycetales;Streptomycetaceae;Streptomyces	Bacteria;Actinobacteria;Actinobacteria;Catenulisporales;Actinospicaceae;Actinospica	Bacteria;Actinobacteria;Actinobacteria;Corynebacteriales;Corynebacteriaceae;Turicella	Bacteria;Bacteroidetes;Bacteroidia;Bacteroidales;Barnesiellaceae;Barnesiella	Bacteria;Firmicutes;Clostridia;Clostridiales;Ruminococcaceae;Faecalibacterium	Bacteria;Actinobacteria;Actinobacteria;Micrococcales;Micrococcaceae;Rothia
Bacteria;Acidobacteria;Acidobacteriia;Subgroup 13;uncultured bacterium;Other	Bacteria;Acidobacteria;Acidobacteriia;Subgroup 13;uncultured bacterium;Other	Bacteria;Bacteroidetes;Bacteroidia;Bacteroidales;Prevotellaceae;Paraprevotella	Bacteria;Actinobacteria;Coriobacteriia;Coriobacteriales;Atopobiaceae;Atopobium	Bacteria;Actinobacteria;Actinobacteria;Corynebacteriales;Corynebacteriaceae;Corynebacterium 1	Bacteria;Actinobacteria;Actinobacteria;Corynebacteriales;Nocardiaceae;Nocardia	Bacteria;Bacteroidetes;Bacteroidia;Bacteroidales;Barnesiellaceae;Coprobacter	Bacteria;Firmicutes;Clostridia;Clostridiales;Ruminococcaceae;Ruminococcaceae UCG-014	Bacteria;Actinobacteria;Actinobacteria;Propionibacteriales;Propionibacteriaceae;Cutibacterium
Bacteria;Acidobacteria;Acidobacteriia;Subgroup 2;Other;Other	Bacteria;Acidobacteria;Acidobacteriia;Subgroup 2;Other;Other	Bacteria;Bacteroidetes;Bacteroidia;Bacteroidales;Prevotellaceae;Prevotella 6	Bacteria;Actinobacteria;Coriobacteriia;Coriobacteriales;Atopobiaceae;Other	Bacteria;Actinobacteria;Actinobacteria;Corynebacteriales;Mycobacteriaceae;Mycobacterium	Bacteria;Actinobacteria;Actinobacteria;Corynebacteriales;Nocardiaceae;Williamsia	Bacteria;Bacteroidetes;Bacteroidia;Bacteroidales;Barnesiellaceae;uncultured	Bacteria;Firmicutes;Clostridia;Clostridiales;Ruminococcaceae;Subdoligranulum	Bacteria;Actinobacteria;Actinobacteria;Streptomycetales;Streptomycetaceae;Streptomyces
Bacteria;Acidobacteria;Acidobacteriia;Subgroup 2;uncultured bacterium;Other	Bacteria;Acidobacteria;Acidobacteriia;Subgroup 2;uncultured forest soil bacterium;Other	Bacteria;Bacteroidetes;Bacteroidia;Bacteroidales;Prevotellaceae;Prevotella 7	Bacteria;Actinobacteria;Coriobacteriia;Coriobacteriales;Coriobacteriaceae;Collinsella	Bacteria;Actinobacteria;Actinobacteria;Frankiales;Acidothermaceae;Acidothermus	Bacteria;Actinobacteria;Actinobacteria;Frankiales;Sporichthyaceae;uncultured	Bacteria;Bacteroidetes;Bacteroidia;Bacteroidales;Marinifilaceae;Butyricimonas	Bacteria;Proteobacteria;Gammaproteobacteria;Enterobacteriales;Enterobacteriaceae;Escherichia-Shigella	Bacteria;Actinobacteria;Coriobacteriia;Coriobacteriales;Atopobiaceae;Atopobium
Bacteria;Acidobacteria;Blastocatellia (Subgroup 4);11-24;uncultured bacterium;Other	Bacteria;Acidobacteria;Blastocatellia (Subgroup 4);11-24;uncultured bacterium;Other	Bacteria;Bacteroidetes;Bacteroidia;Bacteroidales;Prevotellaceae;Prevotella 9	Bacteria;Actinobacteria;Coriobacteriia;Coriobacteriales;Eggerthellaceae;Eggerthella	Bacteria;Actinobacteria;Actinobacteria;Frankiales;Cryptosporangiaceae;Fodinicola	Bacteria;Actinobacteria;Actinobacteria;Kineosporiales;Kineosporiaceae;Kineococcus	Bacteria;Bacteroidetes;Bacteroidia;Bacteroidales;Marinifilaceae;Odoribacter	Bacteria;Proteobacteria;Gammaproteobacteria;Enterobacteriales;Enterobacteriaceae;Klebsiella	Bacteria;Actinobacteria;Coriobacteriia;Coriobacteriales;Atopobiaceae;Olsenella
Bacteria;Acidobacteria;Blastocatellia (Subgroup 4);Blastocatellales;Blastocatellaceae;Aridibacter	Bacteria;Acidobacteria;Blastocatellia (Subgroup 4);Blastocatellales;Blastocatellaceae;Stenotrophobacter	Bacteria;Bacteroidetes;Bacteroidia;Bacteroidales;Tannerellaceae;Parabacteroides	Bacteria;Actinobacteria;Coriobacteriia;Coriobacteriales;Eggerthellaceae;Gordonibacter	Bacteria;Actinobacteria;Actinobacteria;Frankiales;uncultured;Other	Bacteria;Actinobacteria;Actinobacteria;Micrococcales;Microbacteriaceae;Gryllotalpicola	Bacteria;Bacteroidetes;Bacteroidia;Bacteroidales;Muribaculaceae;gut metagenome	Bacteria;Proteobacteria;Gammaproteobacteria;Pseudomonadales;Pseudomonadaceae;Pseudomonas	Bacteria;Actinobacteria;Coriobacteriia;Coriobacteriales;Coriobacteriaceae;Collinsella
Bacteria;Acidobacteria;Blastocatellia (Subgroup 4);Blastocatellales;Blastocatellaceae;JGI 0001001-H03	Bacteria;Acidobacteria;Blastocatellia (Subgroup 4);Blastocatellales;Blastocatellaceae;uncultured	Bacteria;Bacteroidetes;Bacteroidia;Flavobacteriales;Flavobacteriaceae;uncultured	Bacteria;Actinobacteria;Coriobacteriia;Coriobacteriales;Eggerthellaceae;Other	Bacteria;Actinobacteria;Actinobacteria;Propionibacteriales;Propionibacteriaceae;Pseudopropionibacterium	Bacteria;Actinobacteria;Actinobacteria;Micrococcales;Microbacteriaceae;Subtercola	Bacteria;Bacteroidetes;Bacteroidia;Bacteroidales;Muribaculaceae;uncultured bacterium	Bacteria;Verrucomicrobia;Verrucomicrobiae;Verrucomicrobiales;Akkermansiaceae;Akkermansia	Bacteria;Actinobacteria;Coriobacteriia;Coriobacteriales;Coriobacteriales Incertae Sedis;Raoultibacter
Bacteria;Acidobacteria;Blastocatellia (Subgroup 4);Elev-16S-573;uncultured bacterium;Other	Bacteria;Acidobacteria;Holophagae;Subgroup 7;uncultured bacterium;Other	Bacteria;Bacteroidetes;Bacteroidia;Sphingobacteriales;ST-12K33;uncultured bacterium	Bacteria;Actinobacteria;Coriobacteriia;Coriobacteriales;Eggerthellaceae;Senegalimassilia	Bacteria;Actinobacteria;Coriobacteriia;Coriobacteriales;Coriobacteriaceae;Collinsella	Bacteria;Actinobacteria;Actinobacteria;Micrococcales;Micrococcaceae;Rothia	Bacteria;Bacteroidetes;Bacteroidia;Bacteroidales;Porphyromonadaceae;Porphyromonas		Bacteria;Actinobacteria;Coriobacteriia;Coriobacteriales;Coriobacteriales Incertae Sedis;uncultured
Bacteria;Acidobacteria;Blastocatellia (Subgroup 4);Other;Other;Other	Bacteria;Acidobacteria;Subgroup 15;uncultured bacterium;Other;Other	Bacteria;Cyanobacteria;Melainabacteria;Gastranaerophilales;uncultured bacterium;Other	Bacteria;Actinobacteria;Coriobacteriia;Coriobacteriales;Eggerthellaceae;uncultured	Bacteria;Actinobacteria;Coriobacteriia;Coriobacteriales;Eggerthellaceae;Eggerthella	Bacteria;Actinobacteria;Actinobacteria;Pseudonocardiales;Pseudonocardiaceae;Actinophytocola	Bacteria;Bacteroidetes;Bacteroidia;Bacteroidales;Prevotellaceae;Alloprevotella		Bacteria;Actinobacteria;Coriobacteriia;Coriobacteriales;Eggerthellaceae;Eggerthella
Bacteria;Acidobacteria;Subgroup 5;uncultured Acidobacteria bacterium;Other;Other	Bacteria;Acidobacteria;Subgroup 5;uncultured Acidobacteria bacterium;Other;Other	Bacteria;Firmicutes;Bacilli;Bacillales;Bacillaceae;Bacillus	Bacteria;Bacteroidetes;Bacteroidia;Bacteroidales;Bacteroidaceae;Bacteroides	Bacteria;Actinobacteria;Coriobacteriia;Coriobacteriales;Eggerthellaceae;Gordonibacter	Bacteria;Actinobacteria;Actinobacteria;Streptosporangiales;Nocardiopsaceae;Thermobifida	Bacteria;Bacteroidetes;Bacteroidia;Bacteroidales;Prevotellaceae;Paraprevotella		Bacteria;Actinobacteria;Coriobacteriia;Coriobacteriales;Eggerthellaceae;Enterorhabdus
Bacteria;Actinobacteria;0319-7L14;Other;Other;Other	Bacteria;Acidobacteria;Subgroup 5;uncultured bacterium;Other;Other	Bacteria;Firmicutes;Bacilli;Bacillales;Staphylococcaceae;Staphylococcus	Bacteria;Bacteroidetes;Bacteroidia;Bacteroidales;Barnesiellaceae;Barnesiella	Bacteria;Actinobacteria;Coriobacteriia;Coriobacteriales;Eggerthellaceae;Other	Bacteria;Actinobacteria;Coriobacteriia;Coriobacteriales;Atopobiaceae;Atopobium	Bacteria;Bacteroidetes;Bacteroidia;Bacteroidales;Prevotellaceae;Prevotella		Bacteria;Actinobacteria;Coriobacteriia;Coriobacteriales;Eggerthellaceae;Gordonibacter
Bacteria;Actinobacteria;Acidimicrobiia;IMCC26256;Other;Other	Bacteria;Acidobacteria;Subgroup 6;uncultured bacterium;Other;Other	Bacteria;Firmicutes;Bacilli;Lactobacillales;Aerococcaceae;Eremococcus	Bacteria;Bacteroidetes;Bacteroidia;Bacteroidales;Barnesiellaceae;Coprobacter	Bacteria;Actinobacteria;Coriobacteriia;Coriobacteriales;Eggerthellaceae;Senegalimassilia	Bacteria;Actinobacteria;Coriobacteriia;Coriobacteriales;Eggerthellaceae;Eggerthella	Bacteria;Bacteroidetes;Bacteroidia;Bacteroidales;Prevotellaceae;Prevotella 2		Bacteria;Actinobacteria;Coriobacteriia;Coriobacteriales;Eggerthellaceae;Other
Bacteria;Actinobacteria;Acidimicrobiia;Microtrichales;Microtrichaceae;Candidatus Microthrix	Bacteria;Acidobacteria;Thermoanaerobaculia;Thermoanaerobaculales;Thermoanaerobaculaceae;Subgroup 10	Bacteria;Firmicutes;Bacilli;Lactobacillales;Streptococcaceae;Streptococcus	Bacteria;Bacteroidetes;Bacteroidia;Bacteroidales;Marinifilaceae;Butyricimonas	Bacteria;Actinobacteria;Thermoleophilia;Gaiellales;Other;Other	Bacteria;Actinobacteria;Coriobacteriia;Coriobacteriales;Eggerthellaceae;Other	Bacteria;Bacteroidetes;Bacteroidia;Bacteroidales;Prevotellaceae;Prevotella 6		Bacteria;Actinobacteria;Coriobacteriia;Coriobacteriales;Eggerthellaceae;Senegalimassilia
Bacteria;Actinobacteria;Acidimicrobiia;Microtrichales;uncultured;wastewater metagenome	Bacteria;Actinobacteria;0319-7L14;uncultured bacterium;Other;Other	Bacteria;Firmicutes;Clostridia;Clostridiales;Caldicoprobacteraceae;Caldicoprobacter	Bacteria;Bacteroidetes;Bacteroidia;Bacteroidales;Marinifilaceae;Odoribacter	Bacteria;Actinobacteria;Thermoleophilia;Gaiellales;uncultured;uncultured bacterium	Bacteria;Actinobacteria;Coriobacteriia;Coriobacteriales;Eggerthellaceae;uncultured	Bacteria;Bacteroidetes;Bacteroidia;Bacteroidales;Prevotellaceae;Prevotella 7		Bacteria;Actinobacteria;Coriobacteriia;Coriobacteriales;Eggerthellaceae;Slackia
Bacteria;Actinobacteria;Acidimicrobiia;uncultured;Other;Other	Bacteria;Actinobacteria;Acidimicrobiia;IMCC26256;Other;Other	Bacteria;Firmicutes;Clostridia;Clostridiales;Christensenellaceae;Catabacter	Bacteria;Bacteroidetes;Bacteroidia;Bacteroidales;Muribaculaceae;Other	Bacteria;Actinobacteria;Thermoleophilia;Solirubrobacterales;Solirubrobacteraceae;Conexibacter	Bacteria;Actinobacteria;Coriobacteriia;Coriobacteriales;uncultured;Other	Bacteria;Bacteroidetes;Bacteroidia;Bacteroidales;Prevotellaceae;Prevotella 9		Bacteria;Actinobacteria;Coriobacteriia;Coriobacteriales;Eggerthellaceae;uncultured
Bacteria;Actinobacteria;Acidimicrobiia;uncultured;uncultured actinobacterium;Other	Bacteria;Actinobacteria;Acidimicrobiia;IMCC26256;uncultured bacterium;Other	Bacteria;Firmicutes;Clostridia;Clostridiales;Christensenellaceae;uncultured	Bacteria;Bacteroidetes;Bacteroidia;Bacteroidales;Muribaculaceae;gut metagenome	Bacteria;Armatimonadetes;Chthonomonadetes;Chthonomonadales;Chthonomonadaceae;Chthonomonas	Bacteria;Actinobacteria;Thermoleophilia;Gaiellales;Gaiellaceae;Gaiella	Bacteria;Bacteroidetes;Bacteroidia;Bacteroidales;Prevotellaceae;Prevotellaceae NK3B31 group		Bacteria;Actinobacteria;Coriobacteriia;Coriobacteriales;uncultured;uncultured bacterium
Bacteria;Actinobacteria;Actinobacteria;Actinomycetales;Actinomycetaceae;Actinotignum	Bacteria;Actinobacteria;Acidimicrobiia;Microtrichales;Ilumatobacteraceae;uncultured	Bacteria;Firmicutes;Clostridia;Clostridiales;Clostridiaceae 1;Clostridium sensu stricto 1	Bacteria;Bacteroidetes;Bacteroidia;Bacteroidales;Muribaculaceae;uncultured bacterium	Bacteria;Bacteroidetes;Bacteroidia;Bacteroidales;Bacteroidaceae;Bacteroides	Bacteria;Actinobacteria;Thermoleophilia;Gaiellales;uncultured;Other	Bacteria;Bacteroidetes;Bacteroidia;Bacteroidales;Prevotellaceae;Prevotellaceae UCG-004		Bacteria;Actinobacteria;Thermoleophilia;Solirubrobacterales;Solirubrobacteraceae;Conexibacter
Bacteria;Actinobacteria;Actinobacteria;Bifidobacteriales;Bifidobacteriaceae;Bifidobacterium	Bacteria;Actinobacteria;Acidimicrobiia;Microtrichales;Microtrichaceae;Candidatus Microthrix	Bacteria;Firmicutes;Clostridia;Clostridiales;Clostridiales vadinBB60 group;uncultured organism	Bacteria;Bacteroidetes;Bacteroidia;Bacteroidales;Prevotellaceae;Alloprevotella	Bacteria;Bacteroidetes;Bacteroidia;Bacteroidales;Barnesiellaceae;Barnesiella	Bacteria;Actinobacteria;Thermoleophilia;Other;Other;Other	Bacteria;Bacteroidetes;Bacteroidia;Bacteroidales;Prevotellaceae;uncultured		Bacteria;Bacteroidetes;Bacteroidia;Bacteroidales;Bacteroidaceae;Bacteroides
Bacteria;Actinobacteria;Actinobacteria;Catenulisporales;Actinospicaceae;Actinospica	Bacteria;Actinobacteria;Acidimicrobiia;uncultured;Other;Other	Bacteria;Firmicutes;Clostridia;Clostridiales;Eubacteriaceae;Anaerofustis	Bacteria;Bacteroidetes;Bacteroidia;Bacteroidales;Prevotellaceae;Other	Bacteria;Bacteroidetes;Bacteroidia;Bacteroidales;Barnesiellaceae;Coprobacter	Bacteria;Bacteroidetes;Bacteroidia;Bacteroidales;Marinifilaceae;Odoribacter	Bacteria;Bacteroidetes;Bacteroidia;Bacteroidales;Rikenellaceae;Alistipes		Bacteria;Bacteroidetes;Bacteroidia;Bacteroidales;Barnesiellaceae;Barnesiella
Bacteria;Actinobacteria;Actinobacteria;Catenulisporales;Catenulisporaceae;Catenulispora	Bacteria;Actinobacteria;Acidimicrobiia;uncultured;uncultured Actinomycetales bacterium;Other	Bacteria;Firmicutes;Clostridia;Clostridiales;Eubacteriaceae;Eubacterium	Bacteria;Bacteroidetes;Bacteroidia;Bacteroidales;Prevotellaceae;Paraprevotella	Bacteria;Bacteroidetes;Bacteroidia;Bacteroidales;Marinifilaceae;Butyricimonas	Bacteria;Bacteroidetes;Bacteroidia;Bacteroidales;MgMjR-022;uncultured bacterium	Bacteria;Bacteroidetes;Bacteroidia;Bacteroidales;Rikenellaceae;Rikenellaceae RC9 gut group		Bacteria;Bacteroidetes;Bacteroidia;Bacteroidales;Barnesiellaceae;Coprobacter
Bacteria;Actinobacteria;Actinobacteria;Corynebacteriales;Corynebacteriaceae;Corynebacterium	Bacteria;Actinobacteria;Acidimicrobiia;uncultured;uncultured bacterium;Other	Bacteria;Firmicutes;Clostridia;Clostridiales;Family XI;Anaerococcus	Bacteria;Bacteroidetes;Bacteroidia;Bacteroidales;Prevotellaceae;Prevotella	Bacteria;Bacteroidetes;Bacteroidia;Bacteroidales;Muribaculaceae;uncultured bacterium	Bacteria;Bacteroidetes;Bacteroidia;Bacteroidales;Other;Other	Bacteria;Bacteroidetes;Bacteroidia;Bacteroidales;Tannerellaceae;Parabacteroides		Bacteria;Bacteroidetes;Bacteroidia;Bacteroidales;Barnesiellaceae;uncultured
Bacteria;Actinobacteria;Actinobacteria;Corynebacteriales;Corynebacteriaceae;Corynebacterium 1	Bacteria;Actinobacteria;Actinobacteria;Actinomycetales;Actinomycetaceae;Actinomyces	Bacteria;Firmicutes;Clostridia;Clostridiales;Family XI;Ezakiella	Bacteria;Bacteroidetes;Bacteroidia;Bacteroidales;Prevotellaceae;Prevotella 2	Bacteria;Bacteroidetes;Bacteroidia;Bacteroidales;Paludibacteraceae;Paludibacter	Bacteria;Bacteroidetes;Bacteroidia;Bacteroidales;Prevotellaceae;Prevotella 7	Bacteria;Bacteroidetes;Bacteroidia;Bacteroidales;uncultured;uncultured bacterium		Bacteria;Bacteroidetes;Bacteroidia;Bacteroidales;Dysgonomonadaceae;Dysgonomonas
Bacteria;Actinobacteria;Actinobacteria;Corynebacteriales;Mycobacteriaceae;Mycobacterium	Bacteria;Actinobacteria;Actinobacteria;Actinomycetales;Actinomycetaceae;Actinotignum	Bacteria;Firmicutes;Clostridia;Clostridiales;Family XI;Finegoldia	Bacteria;Bacteroidetes;Bacteroidia;Bacteroidales;Prevotellaceae;Prevotella 6	Bacteria;Bacteroidetes;Bacteroidia;Bacteroidales;Paludibacteraceae;uncultured	Bacteria;Bacteroidetes;Bacteroidia;Bacteroidales;Prevotellaceae;Prevotella 9	Bacteria;Bacteroidetes;Bacteroidia;Flavobacteriales;Flavobacteriaceae;Flavobacterium		Bacteria;Bacteroidetes;Bacteroidia;Bacteroidales;Marinifilaceae;Butyricimonas
Bacteria;Actinobacteria;Actinobacteria;Frankiales;Acidothermaceae;Acidothermus	Bacteria;Actinobacteria;Actinobacteria;Actinomycetales;Actinomycetaceae;F0332	Bacteria;Firmicutes;Clostridia;Clostridiales;Family XI;Peptoniphilus	Bacteria;Bacteroidetes;Bacteroidia;Bacteroidales;Prevotellaceae;Prevotella 7	Bacteria;Bacteroidetes;Bacteroidia;Bacteroidales;Prevotellaceae;Paraprevotella	Bacteria;Bacteroidetes;Bacteroidia;Bacteroidales;Prevotellaceae;Prevotellaceae UCG-004	Bacteria;Bacteroidetes;Bacteroidia;Flavobacteriales;Weeksellaceae;Chryseobacterium		Bacteria;Bacteroidetes;Bacteroidia;Bacteroidales;Marinifilaceae;Odoribacter
Bacteria;Actinobacteria;Actinobacteria;Frankiales;Cryptosporangiaceae;Fodinicola	Bacteria;Actinobacteria;Actinobacteria;Bifidobacteriales;Bifidobacteriaceae;Scardovia	Bacteria;Firmicutes;Clostridia;Clostridiales;Family XIII;Anaerovorax	Bacteria;Bacteroidetes;Bacteroidia;Bacteroidales;Prevotellaceae;Prevotella 9	Bacteria;Bacteroidetes;Bacteroidia;Bacteroidales;Prevotellaceae;Prevotella 9	Bacteria;Bacteroidetes;Bacteroidia;Bacteroidales;SB-5;Other	Bacteria;Bacteroidetes;Bacteroidia;Flavobacteriales;Weeksellaceae;Elizabethkingia		Bacteria;Bacteroidetes;Bacteroidia;Bacteroidales;Marinifilaceae;Sanguibacteroides
Bacteria;Actinobacteria;Actinobacteria;Frankiales;uncultured;Other	Bacteria;Actinobacteria;Actinobacteria;Catenulisporales;Actinospicaceae;Actinospica	Bacteria;Firmicutes;Clostridia;Clostridiales;Family XIII;Family XIII AD3011 group	Bacteria;Bacteroidetes;Bacteroidia;Bacteroidales;Prevotellaceae;Prevotellaceae UCG-004	Bacteria;Bacteroidetes;Bacteroidia;Bacteroidales;Prevotellaceae;Prevotellaceae UCG-004	Bacteria;Bacteroidetes;Bacteroidia;Bacteroidales;uncultured;uncultured bacterium	Bacteria;Bacteroidetes;Bacteroidia;Sphingobacteriales;Sphingobacteriaceae;Mucilaginibacter		Bacteria;Bacteroidetes;Bacteroidia;Bacteroidales;Muribaculaceae;gut metagenome
Bacteria;Actinobacteria;Actinobacteria;Micrococcales;Intrasporangiaceae;Tetrasphaera	Bacteria;Actinobacteria;Actinobacteria;Catenulisporales;Catenulisporaceae;Catenulispora	Bacteria;Firmicutes;Clostridia;Clostridiales;Family XIII;Family XIII UCG-001	Bacteria;Bacteroidetes;Bacteroidia;Bacteroidales;Prevotellaceae;uncultured	Bacteria;Bacteroidetes;Bacteroidia;Bacteroidales;Tannerellaceae;Parabacteroides	Bacteria;Bacteroidetes;Bacteroidia;Chitinophagales;37-13;uncultured Bacteroidetes bacterium	Bacteria;Bacteroidetes;Bacteroidia;Sphingobacteriales;Sphingobacteriaceae;Sphingobacterium		Bacteria;Bacteroidetes;Bacteroidia;Bacteroidales;Muribaculaceae;uncultured bacterium
Bacteria;Actinobacteria;Actinobacteria;Propionibacteriales;Nocardioidaceae;Aeromicrobium	Bacteria;Actinobacteria;Actinobacteria;Corynebacteriales;Corynebacteriaceae;Corynebacterium	Bacteria;Firmicutes;Clostridia;Clostridiales;Family XIII;[Eubacterium] brachy group	Bacteria;Bacteroidetes;Bacteroidia;Bacteroidales;Rikenellaceae;Alistipes	Bacteria;Bacteroidetes;Bacteroidia;Bacteroidales;uncultured;uncultured bacterium	Bacteria;Bacteroidetes;Bacteroidia;Chitinophagales;Chitinophagaceae;Cnuella	Bacteria;Cyanobacteria;Melainabacteria;Gastranaerophilales;uncultured bacterium;Other		Bacteria;Bacteroidetes;Bacteroidia;Bacteroidales;Other;Other
Bacteria;Actinobacteria;Actinobacteria;Propionibacteriales;Propionibacteriaceae;Brooklawnia	Bacteria;Actinobacteria;Actinobacteria;Corynebacteriales;Corynebacteriaceae;Corynebacterium 1	Bacteria;Firmicutes;Clostridia;Clostridiales;Family XIII;[Eubacterium] nodatum group	Bacteria;Bacteroidetes;Bacteroidia;Bacteroidales;Tannerellaceae;Parabacteroides	Bacteria;Bacteroidetes;Bacteroidia;Other;Other;Other	Bacteria;Bacteroidetes;Bacteroidia;Chitinophagales;Saprospiraceae;Membranicola	Bacteria;Epsilonbacteraeota;Campylobacteria;Campylobacterales;Arcobacteraceae;Arcobacter		Bacteria;Bacteroidetes;Bacteroidia;Bacteroidales;Paludibacteraceae;Paludibacter
Bacteria;Actinobacteria;Actinobacteria;Propionibacteriales;Propionibacteriaceae;Propionibacterium	Bacteria;Actinobacteria;Actinobacteria;Corynebacteriales;Mycobacteriaceae;Mycobacterium	Bacteria;Firmicutes;Clostridia;Clostridiales;Family XIII;uncultured	Bacteria;Bacteroidetes;Bacteroidia;Bacteroidales;Tannerellaceae;Tannerella	Bacteria;Bacteroidetes;Bacteroidia;Sphingobacteriales;ST-12K33;uncultured bacterium	Bacteria;Bacteroidetes;Bacteroidia;Chitinophagales;uncultured;uncultured bacterium	Bacteria;Epsilonbacteraeota;Campylobacteria;Campylobacterales;Campylobacteraceae;Campylobacter		Bacteria;Bacteroidetes;Bacteroidia;Bacteroidales;Porphyromonadaceae;Porphyromonas
Bacteria;Actinobacteria;Actinobacteria;Propionibacteriales;Propionibacteriaceae;Propioniciclava	Bacteria;Actinobacteria;Actinobacteria;Frankiales;Acidothermaceae;Acidothermus	Bacteria;Firmicutes;Clostridia;Clostridiales;Lachnospiraceae;Acetitomaculum	Bacteria;Bacteroidetes;Bacteroidia;Bacteroidales;uncultured;Other	Bacteria;Chlamydiae;Chlamydiae;Chlamydiales;Parachlamydiaceae;Candidatus Protochlamydia	Bacteria;Bacteroidetes;Bacteroidia;Cytophagales;Cytophagaceae;Sporocytophaga	Bacteria;Firmicutes;Bacilli;Bacillales;Bacillaceae;Bacillus		Bacteria;Bacteroidetes;Bacteroidia;Bacteroidales;Prevotellaceae;Alloprevotella
Bacteria;Actinobacteria;Actinobacteria;Propionibacteriales;Propionibacteriaceae;Pseudopropionibacterium	Bacteria;Actinobacteria;Actinobacteria;Frankiales;Geodermatophilaceae;Blastococcus	Bacteria;Firmicutes;Clostridia;Clostridiales;Lachnospiraceae;Agathobacter	Bacteria;Bacteroidetes;Bacteroidia;Bacteroidales;uncultured;uncultured bacterium	Bacteria;Chlamydiae;Chlamydiae;Chlamydiales;Parachlamydiaceae;Neochlamydia	Bacteria;Bacteroidetes;Bacteroidia;Cytophagales;Other;Other	Bacteria;Firmicutes;Bacilli;Bacillales;Bacillaceae;Oceanobacillus		Bacteria;Bacteroidetes;Bacteroidia;Bacteroidales;Prevotellaceae;Other
Bacteria;Actinobacteria;Actinobacteria;Streptosporangiales;Streptosporangiaceae;Streptosporangium	Bacteria;Actinobacteria;Actinobacteria;Frankiales;uncultured;Other	Bacteria;Firmicutes;Clostridia;Clostridiales;Lachnospiraceae;Anaerosporobacter	Bacteria;Bacteroidetes;Bacteroidia;Flavobacteriales;Flavobacteriaceae;Capnocytophaga	Bacteria;Chloroflexi;AD3;uncultured bacterium;Other;Other	Bacteria;Bacteroidetes;Bacteroidia;Cytophagales;Spirosomaceae;uncultured	Bacteria;Firmicutes;Bacilli;Bacillales;Bacillaceae;Virgibacillus		Bacteria;Bacteroidetes;Bacteroidia;Bacteroidales;Prevotellaceae;Paraprevotella
Bacteria;Actinobacteria;Coriobacteriia;CG2-30-50-142;uncultured bacterium;Other	Bacteria;Actinobacteria;Actinobacteria;Micrococcales;Brevibacteriaceae;Brevibacterium	Bacteria;Firmicutes;Clostridia;Clostridiales;Lachnospiraceae;Anaerostipes	Bacteria;Bacteroidetes;Bacteroidia;Flavobacteriales;Flavobacteriaceae;Flavobacterium	Bacteria;Chloroflexi;JG30-KF-CM66;uncultured bacterium;Other;Other	Bacteria;Bacteroidetes;Bacteroidia;Flavobacteriales;Flavobacteriaceae;Flavimarina	Bacteria;Firmicutes;Bacilli;Bacillales;Family XI;Gemella		Bacteria;Bacteroidetes;Bacteroidia;Bacteroidales;Prevotellaceae;Prevotella
Bacteria;Actinobacteria;Coriobacteriia;Coriobacteriales;Atopobiaceae;Libanicoccus	Bacteria;Actinobacteria;Actinobacteria;Micrococcales;Cellulomonadaceae;Other	Bacteria;Firmicutes;Clostridia;Clostridiales;Lachnospiraceae;CAG-56	Bacteria;Bacteroidetes;Bacteroidia;Flavobacteriales;Flavobacteriaceae;Myroides	Bacteria;Chloroflexi;Ktedonobacteria;Ktedonobacterales;JG30-KF-AS9;uncultured bacterium	Bacteria;Bacteroidetes;Bacteroidia;Flavobacteriales;Flavobacteriaceae;Mesonia	Bacteria;Firmicutes;Bacilli;Bacillales;Other;Other		Bacteria;Bacteroidetes;Bacteroidia;Bacteroidales;Prevotellaceae;Prevotella 2
Bacteria;Actinobacteria;Coriobacteriia;Coriobacteriales;Atopobiaceae;Olsenella	Bacteria;Actinobacteria;Actinobacteria;Micrococcales;Dermabacteraceae;Brachybacterium	Bacteria;Firmicutes;Clostridia;Clostridiales;Lachnospiraceae;Coprococcus 1	Bacteria;Bacteroidetes;Bacteroidia;Flavobacteriales;Weeksellaceae;Chryseobacterium	Bacteria;Chloroflexi;Ktedonobacteria;Ktedonobacterales;Ktedonobacteraceae;FCPS473	Bacteria;Bacteroidetes;Bacteroidia;Flavobacteriales;Flavobacteriaceae;Myroides	Bacteria;Firmicutes;Bacilli;Bacillales;Paenibacillaceae;Brevibacillus		Bacteria;Bacteroidetes;Bacteroidia;Bacteroidales;Prevotellaceae;Prevotella 6
Bacteria;Actinobacteria;Coriobacteriia;Coriobacteriales;Coriobacteriaceae;Collinsella	Bacteria;Actinobacteria;Actinobacteria;Micrococcales;Dermabacteraceae;Dermabacter	Bacteria;Firmicutes;Clostridia;Clostridiales;Lachnospiraceae;Coprococcus 2	Bacteria;Bacteroidetes;Bacteroidia;Flavobacteriales;Weeksellaceae;Elizabethkingia	Bacteria;Chloroflexi;Ktedonobacteria;Ktedonobacterales;Ktedonobacteraceae;Thermosporothrix	Bacteria;Bacteroidetes;Bacteroidia;Flavobacteriales;Flavobacteriaceae;Olleya	Bacteria;Firmicutes;Bacilli;Bacillales;Planococcaceae;Lysinibacillus		Bacteria;Bacteroidetes;Bacteroidia;Bacteroidales;Prevotellaceae;Prevotella 7
Bacteria;Actinobacteria;Coriobacteriia;Coriobacteriales;Eggerthellaceae;Eggerthella	Bacteria;Actinobacteria;Actinobacteria;Micrococcales;Dermacoccaceae;Other	Bacteria;Firmicutes;Clostridia;Clostridiales;Lachnospiraceae;Coprococcus 3	Bacteria;Bacteroidetes;Bacteroidia;Sphingobacteriales;Sphingobacteriaceae;Mucilaginibacter	Bacteria;Chloroflexi;Ktedonobacteria;Ktedonobacterales;Ktedonobacteraceae;uncultured	Bacteria;Bacteroidetes;Bacteroidia;Flavobacteriales;Other;Other	Bacteria;Firmicutes;Bacilli;Bacillales;Planococcaceae;Other		Bacteria;Bacteroidetes;Bacteroidia;Bacteroidales;Prevotellaceae;Prevotella 9
Bacteria;Actinobacteria;Coriobacteriia;Coriobacteriales;Eggerthellaceae;Gordonibacter	Bacteria;Actinobacteria;Actinobacteria;Micrococcales;Dermatophilaceae;uncultured	Bacteria;Firmicutes;Clostridia;Clostridiales;Lachnospiraceae;Dorea	Bacteria;Bacteroidetes;Bacteroidia;Sphingobacteriales;Sphingobacteriaceae;Pedobacter	Bacteria;Chloroflexi;TK10;uncultured Chloroflexi bacterium;Other;Other	Bacteria;Bacteroidetes;Bacteroidia;Sphingobacteriales;Lentimicrobiaceae;uncultured sediment bacterium	Bacteria;Firmicutes;Bacilli;Bacillales;Planococcaceae;Planococcus		Bacteria;Bacteroidetes;Bacteroidia;Bacteroidales;Prevotellaceae;Prevotellaceae NK3B31 group
Bacteria;Actinobacteria;Coriobacteriia;Coriobacteriales;Eggerthellaceae;Other	Bacteria;Actinobacteria;Actinobacteria;Micrococcales;Intrasporangiaceae;Ornithinimicrobium	Bacteria;Firmicutes;Clostridia;Clostridiales;Lachnospiraceae;Eisenbergiella	Bacteria;Bacteroidetes;Bacteroidia;Sphingobacteriales;Sphingobacteriaceae;Sphingobacterium	Bacteria;Cyanobacteria;Oxyphotobacteria;Chloroplast;Nicotiana tabacum (common tobacco);Other	Bacteria;Bacteroidetes;Bacteroidia;Sphingobacteriales;Other;Other	Bacteria;Firmicutes;Bacilli;Bacillales;Staphylococcaceae;Staphylococcus		Bacteria;Bacteroidetes;Bacteroidia;Bacteroidales;Prevotellaceae;Prevotellaceae UCG-001
Bacteria;Actinobacteria;Coriobacteriia;Coriobacteriales;Eggerthellaceae;Senegalimassilia	Bacteria;Actinobacteria;Actinobacteria;Micrococcales;Intrasporangiaceae;Tetrasphaera	Bacteria;Firmicutes;Clostridia;Clostridiales;Lachnospiraceae;FD2005	Bacteria;Cyanobacteria;Melainabacteria;Gastranaerophilales;Other;Other	Bacteria;Cyanobacteria;Sericytochromatia;uncultured bacterium;Other;Other	Bacteria;Bacteroidetes;Bacteroidia;Sphingobacteriales;ST-12K33;uncultured bacterium	Bacteria;Firmicutes;Bacilli;Lactobacillales;Carnobacteriaceae;Granulicatella		Bacteria;Bacteroidetes;Bacteroidia;Bacteroidales;Prevotellaceae;Prevotellaceae UCG-004
Bacteria;Actinobacteria;Coriobacteriia;Coriobacteriales;Eggerthellaceae;uncultured	Bacteria;Actinobacteria;Actinobacteria;Micrococcales;Microbacteriaceae;Leifsonia	Bacteria;Firmicutes;Clostridia;Clostridiales;Lachnospiraceae;Fusicatenibacter	Bacteria;Cyanobacteria;Melainabacteria;Gastranaerophilales;uncultured bacterium;Other	Bacteria;Elusimicrobia;Elusimicrobia;Lineage IV;uncultured bacterium;Other	Bacteria;Bacteroidetes;Ignavibacteria;Kryptoniales;BSV26;uncultured bacterium	Bacteria;Firmicutes;Bacilli;Lactobacillales;Enterococcaceae;Enterococcus		Bacteria;Bacteroidetes;Bacteroidia;Bacteroidales;Prevotellaceae;uncultured
Bacteria;Actinobacteria;Other;Other;Other;Other	Bacteria;Actinobacteria;Actinobacteria;Micrococcales;Microbacteriaceae;Pseudoclavibacter	Bacteria;Firmicutes;Clostridia;Clostridiales;Lachnospiraceae;GCA-900066575	Bacteria;Cyanobacteria;Oxyphotobacteria;Chloroplast;Helianthus annuus (common sunflower);Other	Bacteria;Elusimicrobia;Lineage IIa;uncultured bacterium;Other;Other	Bacteria;Bacteroidetes;Ignavibacteria;Other;Other;Other	Bacteria;Firmicutes;Bacilli;Lactobacillales;Lactobacillaceae;Lactobacillus		Bacteria;Bacteroidetes;Bacteroidia;Bacteroidales;Rikenellaceae;Alistipes
Bacteria;Actinobacteria;Thermoleophilia;Gaiellales;Other;Other	Bacteria;Actinobacteria;Actinobacteria;Micrococcales;Micrococcaceae;Arthrobacter	Bacteria;Firmicutes;Clostridia;Clostridiales;Lachnospiraceae;GCA-900066755	Bacteria;Elusimicrobia;Elusimicrobia;Elusimicrobiales;Elusimicrobiaceae;Elusimicrobium	Bacteria;Firmicutes;Bacilli;Bacillales;Alicyclobacillaceae;Alicyclobacillus	Bacteria;Chlamydiae;Chlamydiae;Chlamydiales;Criblamydiaceae;Other	Bacteria;Firmicutes;Bacilli;Lactobacillales;Streptococcaceae;Lactococcus		Bacteria;Bacteroidetes;Bacteroidia;Bacteroidales;Rikenellaceae;Rikenellaceae RC9 gut group
Bacteria;Actinobacteria;Thermoleophilia;Gaiellales;uncultured;uncultured bacterium	Bacteria;Actinobacteria;Actinobacteria;Micrococcales;Other;Other	Bacteria;Firmicutes;Clostridia;Clostridiales;Lachnospiraceae;Hungatella	Bacteria;Epsilonbacteraeota;Campylobacteria;Campylobacterales;Arcobacteraceae;Arcobacter	Bacteria;Firmicutes;Bacilli;Bacillales;Bacillaceae;Ureibacillus	Bacteria;Chlamydiae;Chlamydiae;Chlamydiales;Parachlamydiaceae;Other	Bacteria;Firmicutes;Bacilli;Lactobacillales;Streptococcaceae;Streptococcus		Bacteria;Bacteroidetes;Bacteroidia;Bacteroidales;Tannerellaceae;Parabacteroides
Bacteria;Actinobacteria;Thermoleophilia;Solirubrobacterales;Solirubrobacteraceae;Conexibacter	Bacteria;Actinobacteria;Actinobacteria;Micrococcales;Promicromonosporaceae;Cellulosimicrobium	Bacteria;Firmicutes;Clostridia;Clostridiales;Lachnospiraceae;Incertae Sedis	Bacteria;Epsilonbacteraeota;Campylobacteria;Campylobacterales;Campylobacteraceae;Campylobacter	Bacteria;Firmicutes;Bacilli;Bacillales;Paenibacillaceae;Ammoniphilus	Bacteria;Chloroflexi;Anaerolineae;Anaerolineales;Anaerolineaceae;Leptolinea	Bacteria;Firmicutes;Clostridia;Clostridiales;Christensenellaceae;Christensenellaceae R-7 group		Bacteria;Bacteroidetes;Bacteroidia;Flavobacteriales;Flavobacteriaceae;Flavobacterium
Bacteria;Actinobacteria;Thermoleophilia;Solirubrobacterales;Solirubrobacteraceae;Solirubrobacter	Bacteria;Actinobacteria;Actinobacteria;Micromonosporales;Micromonosporaceae;Micromonospora	Bacteria;Firmicutes;Clostridia;Clostridiales;Lachnospiraceae;Lachnoclostridium	Bacteria;Epsilonbacteraeota;Campylobacteria;Campylobacterales;Helicobacteraceae;Helicobacter	Bacteria;Firmicutes;Bacilli;Lactobacillales;Aerococcaceae;Eremococcus	Bacteria;Chloroflexi;Chloroflexia;Thermomicrobiales;JG30-KF-CM45;metagenome	Bacteria;Firmicutes;Clostridia;Clostridiales;Christensenellaceae;uncultured		Bacteria;Bacteroidetes;Bacteroidia;Flavobacteriales;Flavobacteriaceae;uncultured
Bacteria;Armatimonadetes;Chthonomonadetes;Chthonomonadales;Chthonomonadaceae;Chthonomonas	Bacteria;Actinobacteria;Actinobacteria;Other;Other;Other	Bacteria;Firmicutes;Clostridia;Clostridiales;Lachnospiraceae;Lachnospira	Bacteria;Firmicutes;Bacilli;Bacillales;Bacillaceae;Bacillus	Bacteria;Firmicutes;Bacilli;Other;Other;Other	Bacteria;Chloroflexi;Dehalococcoidia;S085;Other;Other	Bacteria;Firmicutes;Clostridia;Clostridiales;Clostridiaceae 1;Clostridium sensu stricto 1		Bacteria;Bacteroidetes;Bacteroidia;Flavobacteriales;Weeksellaceae;Bergeyella
Bacteria;Bacteroidetes;Bacteroidia;Bacteroidales;Bacteroidaceae;Bacteroides	Bacteria;Actinobacteria;Actinobacteria;Propionibacteriales;Nocardioidaceae;Nocardioides	Bacteria;Firmicutes;Clostridia;Clostridiales;Lachnospiraceae;Lachnospiraceae AC2044 group	Bacteria;Firmicutes;Bacilli;Bacillales;Bacillaceae;Oceanobacillus	Bacteria;Firmicutes;Clostridia;Clostridiales;Caldicoprobacteraceae;Caldicoprobacter	Bacteria;Chloroflexi;JG30-KF-CM66;uncultured bacterium;Other;Other	Bacteria;Firmicutes;Clostridia;Clostridiales;Clostridiales vadinBB60 group;Other		Bacteria;Bacteroidetes;Bacteroidia;Flavobacteriales;Weeksellaceae;Chryseobacterium
Bacteria;Bacteroidetes;Bacteroidia;Bacteroidales;Barnesiellaceae;Barnesiella	Bacteria;Actinobacteria;Actinobacteria;Propionibacteriales;Propionibacteriaceae;Propionibacterium	Bacteria;Firmicutes;Clostridia;Clostridiales;Lachnospiraceae;Lachnospiraceae FCS020 group	Bacteria;Firmicutes;Bacilli;Bacillales;Bacillaceae;Virgibacillus	Bacteria;Firmicutes;Clostridia;Clostridiales;Christensenellaceae;Catabacter	Bacteria;Cyanobacteria;Oxyphotobacteria;Chloroplast;Ipomoea nil (Japanese morning glory);Other	Bacteria;Firmicutes;Clostridia;Clostridiales;Clostridiales vadinBB60 group;uncultured bacterium		Bacteria;Bacteroidetes;Bacteroidia;Flavobacteriales;Weeksellaceae;Cloacibacterium
Bacteria;Bacteroidetes;Bacteroidia;Bacteroidales;Barnesiellaceae;Coprobacter	Bacteria;Actinobacteria;Actinobacteria;Propionibacteriales;Propionibacteriaceae;Propioniciclava	Bacteria;Firmicutes;Clostridia;Clostridiales;Lachnospiraceae;Lachnospiraceae NC2004 group	Bacteria;Firmicutes;Bacilli;Bacillales;Family XI;Gemella	Bacteria;Firmicutes;Clostridia;Clostridiales;Christensenellaceae;Christensenellaceae R-7 group	Bacteria;Cyanobacteria;Oxyphotobacteria;Chloroplast;Lolium perenne;Other	Bacteria;Firmicutes;Clostridia;Clostridiales;Family XI;Anaerococcus		Bacteria;Bacteroidetes;Bacteroidia;Sphingobacteriales;ST-12K33;uncultured bacterium
Bacteria;Bacteroidetes;Bacteroidia;Bacteroidales;Dysgonomonadaceae;Other	Bacteria;Actinobacteria;Actinobacteria;Propionibacteriales;Propionibacteriaceae;Pseudopropionibacterium	Bacteria;Firmicutes;Clostridia;Clostridiales;Lachnospiraceae;Lachnospiraceae ND3007 group	Bacteria;Firmicutes;Bacilli;Bacillales;Family XII;Exiguobacterium	Bacteria;Firmicutes;Clostridia;Clostridiales;Christensenellaceae;Other	Bacteria;Cyanobacteria;Oxyphotobacteria;Chloroplast;Medicago truncatula (barrel medic);Other	Bacteria;Firmicutes;Clostridia;Clostridiales;Family XI;Ezakiella		Bacteria;Bacteroidetes;Bacteroidia;Sphingobacteriales;Sphingobacteriaceae;Sphingobacterium
Bacteria;Bacteroidetes;Bacteroidia;Bacteroidales;Dysgonomonadaceae;Proteiniphilum	Bacteria;Actinobacteria;Actinobacteria;Pseudonocardiales;Pseudonocardiaceae;Actinomycetospora	Bacteria;Firmicutes;Clostridia;Clostridiales;Lachnospiraceae;Lachnospiraceae NK3A20 group	Bacteria;Firmicutes;Bacilli;Bacillales;Other;Other	Bacteria;Firmicutes;Clostridia;Clostridiales;Christensenellaceae;uncultured	Bacteria;Deinococcus-Thermus;Deinococci;Deinococcales;Trueperaceae;Truepera	Bacteria;Firmicutes;Clostridia;Clostridiales;Family XI;Finegoldia		Bacteria;Cyanobacteria;Melainabacteria;Gastranaerophilales;Other;Other
Bacteria;Bacteroidetes;Bacteroidia;Bacteroidales;Dysgonomonadaceae;uncultured	Bacteria;Actinobacteria;Actinobacteria;Pseudonocardiales;Pseudonocardiaceae;Saccharopolyspora	Bacteria;Firmicutes;Clostridia;Clostridiales;Lachnospiraceae;Lachnospiraceae NK4A136 group	Bacteria;Firmicutes;Bacilli;Bacillales;Paenibacillaceae;Brevibacillus	Bacteria;Firmicutes;Clostridia;Clostridiales;Clostridiaceae 1;Clostridium sensu stricto 12	Bacteria;Epsilonbacteraeota;Campylobacteria;Campylobacterales;Campylobacteraceae;Campylobacter	Bacteria;Firmicutes;Clostridia;Clostridiales;Family XI;Peptoniphilus		Bacteria;Cyanobacteria;Melainabacteria;Gastranaerophilales;uncultured bacterium;Other
Bacteria;Bacteroidetes;Bacteroidia;Bacteroidales;F082;uncultured rumen bacterium	Bacteria;Actinobacteria;Actinobacteria;Streptosporangiales;Streptosporangiaceae;Streptosporangium	Bacteria;Firmicutes;Clostridia;Clostridiales;Lachnospiraceae;Lachnospiraceae UCG-001	Bacteria;Firmicutes;Bacilli;Bacillales;Planococcaceae;Lysinibacillus	Bacteria;Firmicutes;Clostridia;Clostridiales;Clostridiaceae 1;uncultured	Bacteria;FCPU426;uncultured bacterium;Other;Other;Other	Bacteria;Firmicutes;Clostridia;Clostridiales;Family XIII;Family XIII AD3011 group		Bacteria;Cyanobacteria;Oxyphotobacteria;Chloroplast;Cercis gigantea;Other
Bacteria;Bacteroidetes;Bacteroidia;Bacteroidales;Marinifilaceae;Butyricimonas	Bacteria;Actinobacteria;Coriobacteriia;CG2-30-50-142;uncultured bacterium;Other	Bacteria;Firmicutes;Clostridia;Clostridiales;Lachnospiraceae;Lachnospiraceae UCG-004	Bacteria;Firmicutes;Bacilli;Bacillales;Planococcaceae;Other	Bacteria;Firmicutes;Clostridia;Clostridiales;Clostridiaceae 2;Other	Bacteria;Firmicutes;Bacilli;Bacillales;Bacillaceae;Alteribacillus	Bacteria;Firmicutes;Clostridia;Clostridiales;Family XIII;[Eubacterium] nodatum group		Bacteria;Cyanobacteria;Oxyphotobacteria;Chloroplast;Other;Other
Bacteria;Bacteroidetes;Bacteroidia;Bacteroidales;Marinilabiliaceae;uncultured	Bacteria;Actinobacteria;Coriobacteriia;Coriobacteriales;Atopobiaceae;Atopobium	Bacteria;Firmicutes;Clostridia;Clostridiales;Lachnospiraceae;Lachnospiraceae UCG-008	Bacteria;Firmicutes;Bacilli;Bacillales;Planococcaceae;Planococcus	Bacteria;Firmicutes;Clostridia;Clostridiales;Clostridiales vadinBB60 group;uncultured Clostridiales bacterium	Bacteria;Firmicutes;Bacilli;Bacillales;Bacillaceae;Lentibacillus	Bacteria;Firmicutes;Clostridia;Clostridiales;Lachnospiraceae;Agathobacter		Bacteria;Epsilonbacteraeota;Campylobacteria;Campylobacterales;Campylobacteraceae;Campylobacter
Bacteria;Bacteroidetes;Bacteroidia;Bacteroidales;Muribaculaceae;uncultured bacterium	Bacteria;Actinobacteria;Coriobacteriia;Coriobacteriales;Atopobiaceae;Libanicoccus	Bacteria;Firmicutes;Clostridia;Clostridiales;Lachnospiraceae;Lachnospiraceae UCG-010	Bacteria;Firmicutes;Bacilli;Bacillales;Planococcaceae;Psychrobacillus	Bacteria;Firmicutes;Clostridia;Clostridiales;Eubacteriaceae;Anaerofustis	Bacteria;Firmicutes;Bacilli;Bacillales;Bacillaceae;Ureibacillus	Bacteria;Firmicutes;Clostridia;Clostridiales;Lachnospiraceae;Anaerostipes		Bacteria;Firmicutes;Bacilli;Bacillales;Bacillaceae;Anoxybacillus
Bacteria;Bacteroidetes;Bacteroidia;Bacteroidales;Muribaculaceae;uncultured rumen bacterium	Bacteria;Actinobacteria;Coriobacteriia;Coriobacteriales;Atopobiaceae;uncultured	Bacteria;Firmicutes;Clostridia;Clostridiales;Lachnospiraceae;Moryella	Bacteria;Firmicutes;Bacilli;Bacillales;Staphylococcaceae;Staphylococcus	Bacteria;Firmicutes;Clostridia;Clostridiales;Eubacteriaceae;Eubacterium	Bacteria;Firmicutes;Bacilli;Bacillales;Paenibacillaceae;Paenibacillus	Bacteria;Firmicutes;Clostridia;Clostridiales;Lachnospiraceae;Blautia		Bacteria;Firmicutes;Bacilli;Bacillales;Bacillaceae;Bacillus
Bacteria;Bacteroidetes;Bacteroidia;Bacteroidales;Paludibacteraceae;Paludibacter	Bacteria;Actinobacteria;Coriobacteriia;Coriobacteriales;Coriobacteriaceae;Enorma	Bacteria;Firmicutes;Clostridia;Clostridiales;Lachnospiraceae;Roseburia	Bacteria;Firmicutes;Bacilli;Lactobacillales;Aerococcaceae;Eremococcus	Bacteria;Firmicutes;Clostridia;Clostridiales;Family XI;Sedimentibacter	Bacteria;Firmicutes;Bacilli;Bacillales;Paenibacillaceae;uncultured	Bacteria;Firmicutes;Clostridia;Clostridiales;Lachnospiraceae;Butyrivibrio		Bacteria;Firmicutes;Bacilli;Bacillales;Bacillaceae;Geobacillus
Bacteria;Bacteroidetes;Bacteroidia;Bacteroidales;Paludibacteraceae;uncultured	Bacteria;Actinobacteria;Coriobacteriia;Coriobacteriales;Coriobacteriales Incertae Sedis;Raoultibacter	Bacteria;Firmicutes;Clostridia;Clostridiales;Lachnospiraceae;Sellimonas	Bacteria;Firmicutes;Bacilli;Lactobacillales;Carnobacteriaceae;Granulicatella	Bacteria;Firmicutes;Clostridia;Clostridiales;Family XIII;Anaerovorax	Bacteria;Firmicutes;Bacilli;Bacillales;Planococcaceae;Viridibacillus	Bacteria;Firmicutes;Clostridia;Clostridiales;Lachnospiraceae;Cellulosilyticum		Bacteria;Firmicutes;Bacilli;Bacillales;Bacillaceae;Oceanobacillus
Bacteria;Bacteroidetes;Bacteroidia;Bacteroidales;Prevotellaceae;Paraprevotella	Bacteria;Actinobacteria;Coriobacteriia;Coriobacteriales;Coriobacteriales Incertae Sedis;uncultured	Bacteria;Firmicutes;Clostridia;Clostridiales;Lachnospiraceae;Tyzzerella 4	Bacteria;Firmicutes;Bacilli;Lactobacillales;Enterococcaceae;Enterococcus	Bacteria;Firmicutes;Clostridia;Clostridiales;Family XIII;Family XIII AD3011 group	Bacteria;Firmicutes;Bacilli;Lactobacillales;Enterococcaceae;Catellicoccus	Bacteria;Firmicutes;Clostridia;Clostridiales;Lachnospiraceae;Coprococcus 1		Bacteria;Firmicutes;Bacilli;Bacillales;Bacillaceae;Other
Bacteria;Bacteroidetes;Bacteroidia;Bacteroidales;Prevotellaceae;Prevotella 9	Bacteria;Actinobacteria;Coriobacteriia;Coriobacteriales;Eggerthellaceae;DNF00809	Bacteria;Firmicutes;Clostridia;Clostridiales;Lachnospiraceae;UC5-1-2E3	Bacteria;Firmicutes;Bacilli;Lactobacillales;Lactobacillaceae;Lactobacillus	Bacteria;Firmicutes;Clostridia;Clostridiales;Family XIII;Family XIII UCG-001	Bacteria;Firmicutes;Bacilli;Lactobacillales;Enterococcaceae;Enterococcus	Bacteria;Firmicutes;Clostridia;Clostridiales;Lachnospiraceae;Coprococcus 2		Bacteria;Firmicutes;Bacilli;Bacillales;Family XI;Gemella
Bacteria;Bacteroidetes;Bacteroidia;Bacteroidales;Prevotellaceae;Prevotellaceae UCG-004	Bacteria;Actinobacteria;Coriobacteriia;Coriobacteriales;Eggerthellaceae;Eggerthella	Bacteria;Firmicutes;Clostridia;Clostridiales;Lachnospiraceae;[Eubacterium] eligens group	Bacteria;Firmicutes;Bacilli;Lactobacillales;Streptococcaceae;Lactococcus	Bacteria;Firmicutes;Clostridia;Clostridiales;Family XIII;[Eubacterium] brachy group	Bacteria;Firmicutes;Bacilli;Lactobacillales;Streptococcaceae;Other	Bacteria;Firmicutes;Clostridia;Clostridiales;Lachnospiraceae;Coprococcus 3		Bacteria;Firmicutes;Bacilli;Bacillales;Family XII;Exiguobacterium
Bacteria;Bacteroidetes;Bacteroidia;Bacteroidales;Prevotellaceae;uncultured	Bacteria;Actinobacteria;Coriobacteriia;Coriobacteriales;Eggerthellaceae;Gordonibacter	Bacteria;Firmicutes;Clostridia;Clostridiales;Lachnospiraceae;[Eubacterium] fissicatena group	Bacteria;Firmicutes;Bacilli;Lactobacillales;Streptococcaceae;Streptococcus	Bacteria;Firmicutes;Clostridia;Clostridiales;Family XIII;[Eubacterium] nodatum group	Bacteria;Firmicutes;Bacilli;Lactobacillales;uncultured;uncultured Firmicutes bacterium	Bacteria;Firmicutes;Clostridia;Clostridiales;Lachnospiraceae;Dorea		Bacteria;Firmicutes;Bacilli;Bacillales;Other;Other
Bacteria;Bacteroidetes;Bacteroidia;Bacteroidales;Rikenellaceae;DMER64	Bacteria;Actinobacteria;Coriobacteriia;Coriobacteriales;Eggerthellaceae;Other	Bacteria;Firmicutes;Clostridia;Clostridiales;Lachnospiraceae;[Eubacterium] xylanophilum group	Bacteria;Firmicutes;Clostridia;Clostridiales;Christensenellaceae;Christensenellaceae R-7 group	Bacteria;Firmicutes;Clostridia;Clostridiales;Gracilibacteraceae;Lutispora	Bacteria;Firmicutes;Clostridia;Clostridiales;Christensenellaceae;Catabacter	Bacteria;Firmicutes;Clostridia;Clostridiales;Lachnospiraceae;Eisenbergiella		Bacteria;Firmicutes;Bacilli;Bacillales;Paenibacillaceae;Paenibacillus
Bacteria;Bacteroidetes;Bacteroidia;Bacteroidales;Tannerellaceae;Macellibacteroides	Bacteria;Actinobacteria;Coriobacteriia;Coriobacteriales;Eggerthellaceae;Paraeggerthella	Bacteria;Firmicutes;Clostridia;Clostridiales;Lachnospiraceae;[Ruminococcus] gauvreauii group	Bacteria;Firmicutes;Clostridia;Clostridiales;Christensenellaceae;uncultured	Bacteria;Firmicutes;Clostridia;Clostridiales;Gracilibacteraceae;uncultured	Bacteria;Firmicutes;Clostridia;Clostridiales;Clostridiaceae 1;Clostridium sensu stricto 18	Bacteria;Firmicutes;Clostridia;Clostridiales;Lachnospiraceae;Fusicatenibacter		Bacteria;Firmicutes;Bacilli;Bacillales;Planococcaceae;Lysinibacillus
Bacteria;Bacteroidetes;Bacteroidia;Bacteroidales;Tannerellaceae;Parabacteroides	Bacteria;Actinobacteria;Coriobacteriia;Coriobacteriales;Eggerthellaceae;Senegalimassilia	Bacteria;Firmicutes;Clostridia;Clostridiales;Lachnospiraceae;[Ruminococcus] gnavus group	Bacteria;Firmicutes;Clostridia;Clostridiales;Clostridiaceae 1;Sarcina	Bacteria;Firmicutes;Clostridia;Clostridiales;Lachnospiraceae;Acetitomaculum	Bacteria;Firmicutes;Clostridia;Clostridiales;Clostridiaceae 1;Clostridium sensu stricto 3	Bacteria;Firmicutes;Clostridia;Clostridiales;Lachnospiraceae;Hungatella		Bacteria;Firmicutes;Bacilli;Bacillales;Planococcaceae;Other
Bacteria;Bacteroidetes;Bacteroidia;Bacteroidales;uncultured;Other	Bacteria;Actinobacteria;Coriobacteriia;Coriobacteriales;Eggerthellaceae;Slackia	Bacteria;Firmicutes;Clostridia;Clostridiales;Lachnospiraceae;[Ruminococcus] torques group	Bacteria;Firmicutes;Clostridia;Clostridiales;Clostridiaceae 2;Alkaliphilus	Bacteria;Firmicutes;Clostridia;Clostridiales;Lachnospiraceae;Agathobacter	Bacteria;Firmicutes;Clostridia;Clostridiales;Clostridiaceae 1;Clostridium sensu stricto 4	Bacteria;Firmicutes;Clostridia;Clostridiales;Lachnospiraceae;Johnsonella		Bacteria;Firmicutes;Bacilli;Bacillales;Planococcaceae;Planococcus
Bacteria;Bacteroidetes;Bacteroidia;Bacteroidales;uncultured;uncultured bacterium	Bacteria;Actinobacteria;Coriobacteriia;Coriobacteriales;Eggerthellaceae;uncultured	Bacteria;Firmicutes;Clostridia;Clostridiales;Lachnospiraceae;uncultured	Bacteria;Firmicutes;Clostridia;Clostridiales;Clostridiales vadinBB60 group;uncultured Clostridiales bacterium	Bacteria;Firmicutes;Clostridia;Clostridiales;Lachnospiraceae;Anaerosporobacter	Bacteria;Firmicutes;Clostridia;Clostridiales;Clostridiaceae 1;Other	Bacteria;Firmicutes;Clostridia;Clostridiales;Lachnospiraceae;Lachnoanaerobaculum		Bacteria;Firmicutes;Bacilli;Bacillales;Planococcaceae;Rummeliibacillus
Bacteria;Bacteroidetes;Bacteroidia;Chitinophagales;37-13;metagenome	Bacteria;Actinobacteria;Coriobacteriia;Coriobacteriales;Other;Other	Bacteria;Firmicutes;Clostridia;Clostridiales;Peptostreptococcaceae;Terrisporobacter	Bacteria;Firmicutes;Clostridia;Clostridiales;Eubacteriaceae;Eubacterium	Bacteria;Firmicutes;Clostridia;Clostridiales;Lachnospiraceae;Anaerostipes	Bacteria;Firmicutes;Clostridia;Clostridiales;Eubacteriaceae;Anaerofustis	Bacteria;Firmicutes;Clostridia;Clostridiales;Lachnospiraceae;Lachnoclostridium		Bacteria;Firmicutes;Bacilli;Bacillales;Planococcaceae;Solibacillus
Bacteria;Bacteroidetes;Bacteroidia;Chitinophagales;Chitinophagaceae;Haoranjiania	Bacteria;Actinobacteria;MB-A2-108;uncultured bacterium;Other;Other	Bacteria;Firmicutes;Clostridia;Clostridiales;Peptostreptococcaceae;uncultured	Bacteria;Firmicutes;Clostridia;Clostridiales;Family XI;Ezakiella	Bacteria;Firmicutes;Clostridia;Clostridiales;Lachnospiraceae;Blautia	Bacteria;Firmicutes;Clostridia;Clostridiales;Family XI;Ezakiella	Bacteria;Firmicutes;Clostridia;Clostridiales;Lachnospiraceae;Lachnospira		Bacteria;Firmicutes;Bacilli;Bacillales;Planococcaceae;Sporosarcina
Bacteria;Bacteroidetes;Bacteroidia;Chitinophagales;Chitinophagaceae;Other	Bacteria;Actinobacteria;Nitriliruptoria;Euzebyales;Euzebyaceae;uncultured	Bacteria;Firmicutes;Clostridia;Clostridiales;Ruminococcaceae;Anaerotruncus	Bacteria;Firmicutes;Clostridia;Clostridiales;Family XI;Finegoldia	Bacteria;Firmicutes;Clostridia;Clostridiales;Lachnospiraceae;CAG-56	Bacteria;Firmicutes;Clostridia;Clostridiales;Family XI;Other	Bacteria;Firmicutes;Clostridia;Clostridiales;Lachnospiraceae;Lachnospiraceae NC2004 group		Bacteria;Firmicutes;Bacilli;Bacillales;Staphylococcaceae;Staphylococcus
Bacteria;Bacteroidetes;Bacteroidia;Chitinophagales;uncultured;uncultured soil bacterium	Bacteria;Actinobacteria;Thermoleophilia;Gaiellales;Other;Other	Bacteria;Firmicutes;Clostridia;Clostridiales;Ruminococcaceae;Butyricicoccus	Bacteria;Firmicutes;Clostridia;Clostridiales;Family XI;Peptoniphilus	Bacteria;Firmicutes;Clostridia;Clostridiales;Lachnospiraceae;Coprococcus 2	Bacteria;Firmicutes;Clostridia;Clostridiales;Family XI;Parvimonas	Bacteria;Firmicutes;Clostridia;Clostridiales;Lachnospiraceae;Lachnospiraceae ND3007 group		Bacteria;Firmicutes;Bacilli;Lactobacillales;Aerococcaceae;Eremococcus
Bacteria;Bacteroidetes;Bacteroidia;Cytophagales;Spirosomaceae;uncultured	Bacteria;Actinobacteria;Thermoleophilia;Gaiellales;uncultured;Other	Bacteria;Firmicutes;Clostridia;Clostridiales;Ruminococcaceae;CAG-352	Bacteria;Firmicutes;Clostridia;Clostridiales;Family XIII;Family XIII AD3011 group	Bacteria;Firmicutes;Clostridia;Clostridiales;Lachnospiraceae;Coprococcus 3	Bacteria;Firmicutes;Clostridia;Clostridiales;Gracilibacteraceae;Gracilibacter	Bacteria;Firmicutes;Clostridia;Clostridiales;Lachnospiraceae;Lachnospiraceae NK4A136 group		Bacteria;Firmicutes;Bacilli;Lactobacillales;Aerococcaceae;Other
Bacteria;Bacteroidetes;Bacteroidia;Flavobacteriales;Crocinitomicaceae;uncultured	Bacteria;Actinobacteria;Thermoleophilia;Gaiellales;uncultured;uncultured bacterium	Bacteria;Firmicutes;Clostridia;Clostridiales;Ruminococcaceae;Candidatus Soleaferrea	Bacteria;Firmicutes;Clostridia;Clostridiales;Family XIII;[Eubacterium] nodatum group	Bacteria;Firmicutes;Clostridia;Clostridiales;Lachnospiraceae;Dorea	Bacteria;Firmicutes;Clostridia;Clostridiales;Lachnospiraceae;Agathobacter	Bacteria;Firmicutes;Clostridia;Clostridiales;Lachnospiraceae;Lachnospiraceae UCG-001		Bacteria;Firmicutes;Bacilli;Lactobacillales;Carnobacteriaceae;Atopococcus
Bacteria;Bacteroidetes;Bacteroidia;Flavobacteriales;Other;Other	Bacteria;Actinobacteria;Thermoleophilia;Solirubrobacterales;67-14;Other	Bacteria;Firmicutes;Clostridia;Clostridiales;Ruminococcaceae;Caproiciproducens	Bacteria;Firmicutes;Clostridia;Clostridiales;Family XIV;uncultured	Bacteria;Firmicutes;Clostridia;Clostridiales;Lachnospiraceae;Eisenbergiella	Bacteria;Firmicutes;Clostridia;Clostridiales;Lachnospiraceae;Anaerostipes	Bacteria;Firmicutes;Clostridia;Clostridiales;Lachnospiraceae;Lachnospiraceae UCG-004		Bacteria;Firmicutes;Bacilli;Lactobacillales;Carnobacteriaceae;Granulicatella
Bacteria;Bacteroidetes;Bacteroidia;Flavobacteriales;Weeksellaceae;Other	Bacteria;Actinobacteria;Thermoleophilia;Solirubrobacterales;67-14;uncultured bacterium	Bacteria;Firmicutes;Clostridia;Clostridiales;Ruminococcaceae;DTU089	Bacteria;Firmicutes;Clostridia;Clostridiales;Lachnospiraceae;Agathobacter	Bacteria;Firmicutes;Clostridia;Clostridiales;Lachnospiraceae;GCA-900066755	Bacteria;Firmicutes;Clostridia;Clostridiales;Lachnospiraceae;Blautia	Bacteria;Firmicutes;Clostridia;Clostridiales;Lachnospiraceae;Lachnospiraceae UCG-008		Bacteria;Firmicutes;Bacilli;Lactobacillales;Enterococcaceae;Enterococcus
Bacteria;Bacteroidetes;Bacteroidia;Other;Other;Other	Bacteria;Actinobacteria;Thermoleophilia;Solirubrobacterales;Solirubrobacteraceae;Other	Bacteria;Firmicutes;Clostridia;Clostridiales;Ruminococcaceae;Faecalibacterium	Bacteria;Firmicutes;Clostridia;Clostridiales;Lachnospiraceae;Anaerostipes	Bacteria;Firmicutes;Clostridia;Clostridiales;Lachnospiraceae;Hungatella	Bacteria;Firmicutes;Clostridia;Clostridiales;Lachnospiraceae;Coprococcus 1	Bacteria;Firmicutes;Clostridia;Clostridiales;Lachnospiraceae;Marvinbryantia		Bacteria;Firmicutes;Bacilli;Lactobacillales;Enterococcaceae;Other
Bacteria;Bacteroidetes;Bacteroidia;Sphingobacteriales;CWT CU03-E12;Other	Bacteria;Actinobacteria;Thermoleophilia;Solirubrobacterales;Solirubrobacteraceae;Solirubrobacter	Bacteria;Firmicutes;Clostridia;Clostridiales;Ruminococcaceae;Flavonifractor	Bacteria;Firmicutes;Clostridia;Clostridiales;Lachnospiraceae;Blautia	Bacteria;Firmicutes;Clostridia;Clostridiales;Lachnospiraceae;Incertae Sedis	Bacteria;Firmicutes;Clostridia;Clostridiales;Lachnospiraceae;Coprococcus 2	Bacteria;Firmicutes;Clostridia;Clostridiales;Lachnospiraceae;Other		Bacteria;Firmicutes;Bacilli;Lactobacillales;Lactobacillaceae;Lactobacillus
Bacteria;Bacteroidetes;Bacteroidia;Sphingobacteriales;Other;Other	Bacteria;Actinobacteria;Thermoleophilia;Solirubrobacterales;Solirubrobacteraceae;uncultured	Bacteria;Firmicutes;Clostridia;Clostridiales;Ruminococcaceae;GCA-900066225	Bacteria;Firmicutes;Clostridia;Clostridiales;Lachnospiraceae;Butyrivibrio	Bacteria;Firmicutes;Clostridia;Clostridiales;Lachnospiraceae;Lachnoclostridium	Bacteria;Firmicutes;Clostridia;Clostridiales;Lachnospiraceae;Coprococcus 3	Bacteria;Firmicutes;Clostridia;Clostridiales;Lachnospiraceae;Roseburia		Bacteria;Firmicutes;Bacilli;Lactobacillales;Lactobacillaceae;Pediococcus
Bacteria;Bacteroidetes;Bacteroidia;Sphingobacteriales;ST-12K33;uncultured bacterium	Bacteria;Armatimonadetes;Armatimonadia;Armatimonadales;uncultured bacterium;Other	Bacteria;Firmicutes;Clostridia;Clostridiales;Ruminococcaceae;Hydrogenoanaerobacterium	Bacteria;Firmicutes;Clostridia;Clostridiales;Lachnospiraceae;Cellulosilyticum	Bacteria;Firmicutes;Clostridia;Clostridiales;Lachnospiraceae;Lachnoclostridium 10	Bacteria;Firmicutes;Clostridia;Clostridiales;Lachnospiraceae;Dorea	Bacteria;Firmicutes;Clostridia;Clostridiales;Lachnospiraceae;Sellimonas		Bacteria;Firmicutes;Bacilli;Lactobacillales;Leuconostocaceae;Leuconostoc
Bacteria;Bacteroidetes;Ignavibacteria;OPB56;metagenome;Other	Bacteria;Armatimonadetes;Chthonomonadetes;Chthonomonadales;Chthonomonadaceae;Chthonomonas	Bacteria;Firmicutes;Clostridia;Clostridiales;Ruminococcaceae;Intestinimonas	Bacteria;Firmicutes;Clostridia;Clostridiales;Lachnospiraceae;Coprococcus 1	Bacteria;Firmicutes;Clostridia;Clostridiales;Lachnospiraceae;Lachnoclostridium 5	Bacteria;Firmicutes;Clostridia;Clostridiales;Lachnospiraceae;Eisenbergiella	Bacteria;Firmicutes;Clostridia;Clostridiales;Lachnospiraceae;Tyzzerella 3		Bacteria;Firmicutes;Bacilli;Lactobacillales;Leuconostocaceae;Weissella
Bacteria;Chlamydiae;Chlamydiae;Chlamydiales;Parachlamydiaceae;Candidatus Protochlamydia	Bacteria;Bacteroidetes;Bacteroidia;Bacteroidales;Bacteroidaceae;Bacteroides	Bacteria;Firmicutes;Clostridia;Clostridiales;Ruminococcaceae;Negativibacillus	Bacteria;Firmicutes;Clostridia;Clostridiales;Lachnospiraceae;Coprococcus 2	Bacteria;Firmicutes;Clostridia;Clostridiales;Lachnospiraceae;Lachnospiraceae AC2044 group	Bacteria;Firmicutes;Clostridia;Clostridiales;Lachnospiraceae;FD2005	Bacteria;Firmicutes;Clostridia;Clostridiales;Lachnospiraceae;Tyzzerella 4		Bacteria;Firmicutes;Bacilli;Lactobacillales;Other;Other
Bacteria;Chlamydiae;Chlamydiae;Chlamydiales;Parachlamydiaceae;Neochlamydia	Bacteria;Bacteroidetes;Bacteroidia;Bacteroidales;Bacteroidales RF16 group;uncultured bacterium	Bacteria;Firmicutes;Clostridia;Clostridiales;Ruminococcaceae;Oscillibacter	Bacteria;Firmicutes;Clostridia;Clostridiales;Lachnospiraceae;Coprococcus 3	Bacteria;Firmicutes;Clostridia;Clostridiales;Lachnospiraceae;Lachnospiraceae FCS020 group	Bacteria;Firmicutes;Clostridia;Clostridiales;Lachnospiraceae;GCA-900066575	Bacteria;Firmicutes;Clostridia;Clostridiales;Lachnospiraceae;[Bacteroides] pectinophilus group		Bacteria;Firmicutes;Bacilli;Lactobacillales;Streptococcaceae;Lactococcus
Bacteria;Chlamydiae;Chlamydiae;Chlamydiales;Simkaniaceae;uncultured	Bacteria;Bacteroidetes;Bacteroidia;Bacteroidales;Bacteroidetes vadinHA17;uncultured bacterium	Bacteria;Firmicutes;Clostridia;Clostridiales;Ruminococcaceae;Oscillospira	Bacteria;Firmicutes;Clostridia;Clostridiales;Lachnospiraceae;Dorea	Bacteria;Firmicutes;Clostridia;Clostridiales;Lachnospiraceae;Lachnospiraceae NC2004 group	Bacteria;Firmicutes;Clostridia;Clostridiales;Lachnospiraceae;Hungatella	Bacteria;Firmicutes;Clostridia;Clostridiales;Lachnospiraceae;[Eubacterium] hallii group		Bacteria;Firmicutes;Bacilli;Lactobacillales;Streptococcaceae;Streptococcus
Bacteria;Chlamydiae;Chlamydiae;Chlamydiales;cvE6;Other	Bacteria;Bacteroidetes;Bacteroidia;Bacteroidales;Dysgonomonadaceae;Candidatus Armantifilum	Bacteria;Firmicutes;Clostridia;Clostridiales;Ruminococcaceae;Other	Bacteria;Firmicutes;Clostridia;Clostridiales;Lachnospiraceae;Eisenbergiella	Bacteria;Firmicutes;Clostridia;Clostridiales;Lachnospiraceae;Lachnospiraceae ND3007 group	Bacteria;Firmicutes;Clostridia;Clostridiales;Lachnospiraceae;Johnsonella	Bacteria;Firmicutes;Clostridia;Clostridiales;Lachnospiraceae;[Eubacterium] ventriosum group		Bacteria;Firmicutes;Clostridia;Clostridiales;Caldicoprobacteraceae;Caldicoprobacter
Bacteria;Chloroflexi;AD3;uncultured bacterium;Other;Other	Bacteria;Bacteroidetes;Bacteroidia;Bacteroidales;Dysgonomonadaceae;Dysgonomonas	Bacteria;Firmicutes;Clostridia;Clostridiales;Ruminococcaceae;Papillibacter	Bacteria;Firmicutes;Clostridia;Clostridiales;Lachnospiraceae;Fusicatenibacter	Bacteria;Firmicutes;Clostridia;Clostridiales;Lachnospiraceae;Lachnospiraceae NK3A20 group	Bacteria;Firmicutes;Clostridia;Clostridiales;Lachnospiraceae;Lachnoclostridium 10	Bacteria;Firmicutes;Clostridia;Clostridiales;Lachnospiraceae;[Eubacterium] xylanophilum group		Bacteria;Firmicutes;Clostridia;Clostridiales;Christensenellaceae;Catabacter
Bacteria;Chloroflexi;Anaerolineae;1-20;uncultured bacterium;Other	Bacteria;Bacteroidetes;Bacteroidia;Bacteroidales;Dysgonomonadaceae;Other	Bacteria;Firmicutes;Clostridia;Clostridiales;Ruminococcaceae;Ruminiclostridium	Bacteria;Firmicutes;Clostridia;Clostridiales;Lachnospiraceae;Hungatella	Bacteria;Firmicutes;Clostridia;Clostridiales;Lachnospiraceae;Lachnospiraceae NK4A136 group	Bacteria;Firmicutes;Clostridia;Clostridiales;Lachnospiraceae;Lachnospiraceae ND3007 group	Bacteria;Firmicutes;Clostridia;Clostridiales;Lachnospiraceae;[Ruminococcus] gauvreauii group		Bacteria;Firmicutes;Clostridia;Clostridiales;Christensenellaceae;Christensenellaceae R-7 group
Bacteria;Chloroflexi;Anaerolineae;Anaerolineales;Anaerolineaceae;uncultured	Bacteria;Bacteroidetes;Bacteroidia;Bacteroidales;Dysgonomonadaceae;Petrimonas	Bacteria;Firmicutes;Clostridia;Clostridiales;Ruminococcaceae;Ruminiclostridium 1	Bacteria;Firmicutes;Clostridia;Clostridiales;Lachnospiraceae;Incertae Sedis	Bacteria;Firmicutes;Clostridia;Clostridiales;Lachnospiraceae;Lachnospiraceae UCG-001	Bacteria;Firmicutes;Clostridia;Clostridiales;Lachnospiraceae;Lachnospiraceae NK3A20 group	Bacteria;Firmicutes;Clostridia;Clostridiales;Lachnospiraceae;[Ruminococcus] gnavus group		Bacteria;Firmicutes;Clostridia;Clostridiales;Christensenellaceae;Other
Bacteria;Chloroflexi;Anaerolineae;SBR1031;A4b;Other	Bacteria;Bacteroidetes;Bacteroidia;Bacteroidales;Dysgonomonadaceae;uncultured	Bacteria;Firmicutes;Clostridia;Clostridiales;Ruminococcaceae;Ruminiclostridium 5	Bacteria;Firmicutes;Clostridia;Clostridiales;Lachnospiraceae;Johnsonella	Bacteria;Firmicutes;Clostridia;Clostridiales;Lachnospiraceae;Lachnospiraceae UCG-004	Bacteria;Firmicutes;Clostridia;Clostridiales;Lachnospiraceae;Roseburia	Bacteria;Firmicutes;Clostridia;Clostridiales;Lachnospiraceae;[Ruminococcus] torques group		Bacteria;Firmicutes;Clostridia;Clostridiales;Christensenellaceae;uncultured
Bacteria;Chloroflexi;JG30-KF-CM66;uncultured bacterium;Other;Other	Bacteria;Bacteroidetes;Bacteroidia;Bacteroidales;F082;uncultured rumen bacterium	Bacteria;Firmicutes;Clostridia;Clostridiales;Ruminococcaceae;Ruminiclostridium 6	Bacteria;Firmicutes;Clostridia;Clostridiales;Lachnospiraceae;Lachnoanaerobaculum	Bacteria;Firmicutes;Clostridia;Clostridiales;Lachnospiraceae;Lachnospiraceae UCG-009	Bacteria;Firmicutes;Clostridia;Clostridiales;Lachnospiraceae;Stomatobaculum	Bacteria;Firmicutes;Clostridia;Clostridiales;Lachnospiraceae;uncultured		Bacteria;Firmicutes;Clostridia;Clostridiales;Clostridiaceae 1;Clostridium sensu stricto 1
Bacteria;Chloroflexi;Ktedonobacteria;B12-WMSP1;uncultured Chloroflexi bacterium;Other	Bacteria;Bacteroidetes;Bacteroidia;Bacteroidales;M2PB4-65 termite group;uncultured bacterium	Bacteria;Firmicutes;Clostridia;Clostridiales;Ruminococcaceae;Ruminococcaceae UCG-003	Bacteria;Firmicutes;Clostridia;Clostridiales;Lachnospiraceae;Lachnoclostridium	Bacteria;Firmicutes;Clostridia;Clostridiales;Lachnospiraceae;Lachnospiraceae XPB1014 group	Bacteria;Firmicutes;Clostridia;Clostridiales;Lachnospiraceae;Tyzzerella 4	Bacteria;Firmicutes;Clostridia;Clostridiales;Other;Other		Bacteria;Firmicutes;Clostridia;Clostridiales;Clostridiaceae 1;Other
Bacteria;Chloroflexi;Ktedonobacteria;Ktedonobacterales;JG30-KF-AS9;uncultured bacterium	Bacteria;Bacteroidetes;Bacteroidia;Bacteroidales;Marinifilaceae;Odoribacter	Bacteria;Firmicutes;Clostridia;Clostridiales;Ruminococcaceae;Ruminococcaceae UCG-004	Bacteria;Firmicutes;Clostridia;Clostridiales;Lachnospiraceae;Lachnospiraceae AC2044 group	Bacteria;Firmicutes;Clostridia;Clostridiales;Lachnospiraceae;Pseudobutyrivibrio	Bacteria;Firmicutes;Clostridia;Clostridiales;Lachnospiraceae;[Eubacterium] eligens group	Bacteria;Firmicutes;Clostridia;Clostridiales;Peptostreptococcaceae;Romboutsia		Bacteria;Firmicutes;Clostridia;Clostridiales;Clostridiaceae 1;Oxobacter
Bacteria;Chloroflexi;Ktedonobacteria;Ktedonobacterales;Ktedonobacteraceae;1959-1	Bacteria;Bacteroidetes;Bacteroidia;Bacteroidales;Marinilabiliaceae;Labilibacter	Bacteria;Firmicutes;Clostridia;Clostridiales;Ruminococcaceae;Ruminococcaceae UCG-005	Bacteria;Firmicutes;Clostridia;Clostridiales;Lachnospiraceae;Lachnospiraceae NC2004 group	Bacteria;Firmicutes;Clostridia;Clostridiales;Lachnospiraceae;Roseburia	Bacteria;Firmicutes;Clostridia;Clostridiales;Lachnospiraceae;[Eubacterium] fissicatena group	Bacteria;Firmicutes;Clostridia;Clostridiales;Peptostreptococcaceae;Terrisporobacter		Bacteria;Firmicutes;Clostridia;Clostridiales;Clostridiaceae 1;Sarcina
Bacteria;Chloroflexi;Ktedonobacteria;Ktedonobacterales;Ktedonobacteraceae;FCPS473	Bacteria;Bacteroidetes;Bacteroidia;Bacteroidales;Marinilabiliaceae;uncultured	Bacteria;Firmicutes;Clostridia;Clostridiales;Ruminococcaceae;Ruminococcaceae UCG-007	Bacteria;Firmicutes;Clostridia;Clostridiales;Lachnospiraceae;Lachnospiraceae ND3007 group	Bacteria;Firmicutes;Clostridia;Clostridiales;Lachnospiraceae;Sellimonas	Bacteria;Firmicutes;Clostridia;Clostridiales;Lachnospiraceae;[Eubacterium] hallii group	Bacteria;Firmicutes;Clostridia;Clostridiales;Peptostreptococcaceae;uncultured		Bacteria;Firmicutes;Clostridia;Clostridiales;Clostridiales vadinBB60 group;Other
Bacteria;Chloroflexi;Ktedonobacteria;Ktedonobacterales;Ktedonobacteraceae;HSB OF53-F07	Bacteria;Bacteroidetes;Bacteroidia;Bacteroidales;Muribaculaceae;Other	Bacteria;Firmicutes;Clostridia;Clostridiales;Ruminococcaceae;Ruminococcaceae UCG-009	Bacteria;Firmicutes;Clostridia;Clostridiales;Lachnospiraceae;Lachnospiraceae NK4A136 group	Bacteria;Firmicutes;Clostridia;Clostridiales;Lachnospiraceae;Syntrophococcus	Bacteria;Firmicutes;Clostridia;Clostridiales;Lachnospiraceae;[Ruminococcus] gnavus group	Bacteria;Firmicutes;Clostridia;Clostridiales;Ruminococcaceae;Anaerotruncus		Bacteria;Firmicutes;Clostridia;Clostridiales;Clostridiales vadinBB60 group;uncultured bacterium
Bacteria;Chloroflexi;Ktedonobacteria;Ktedonobacterales;Ktedonobacteraceae;Thermosporothrix	Bacteria;Bacteroidetes;Bacteroidia;Bacteroidales;Muribaculaceae;gut metagenome	Bacteria;Firmicutes;Clostridia;Clostridiales;Ruminococcaceae;Ruminococcaceae UCG-011	Bacteria;Firmicutes;Clostridia;Clostridiales;Lachnospiraceae;Lachnospiraceae UCG-001	Bacteria;Firmicutes;Clostridia;Clostridiales;Lachnospiraceae;Tyzzerella 4	Bacteria;Firmicutes;Clostridia;Clostridiales;Lachnospiraceae;probable genus 10	Bacteria;Firmicutes;Clostridia;Clostridiales;Ruminococcaceae;Butyricicoccus		Bacteria;Firmicutes;Clostridia;Clostridiales;Clostridiales vadinBB60 group;uncultured organism
Bacteria;Chloroflexi;Ktedonobacteria;Ktedonobacterales;Ktedonobacteraceae;uncultured	Bacteria;Bacteroidetes;Bacteroidia;Bacteroidales;Muribaculaceae;uncultured Bacteroidales bacterium	Bacteria;Firmicutes;Clostridia;Clostridiales;Ruminococcaceae;Ruminococcaceae UCG-013	Bacteria;Firmicutes;Clostridia;Clostridiales;Lachnospiraceae;Lachnospiraceae UCG-004	Bacteria;Firmicutes;Clostridia;Clostridiales;Lachnospiraceae;[Acetivibrio] ethanolgignens group	Bacteria;Firmicutes;Clostridia;Clostridiales;Peptostreptococcaceae;Paeniclostridium	Bacteria;Firmicutes;Clostridia;Clostridiales;Ruminococcaceae;CAG-352		Bacteria;Firmicutes;Clostridia;Clostridiales;Defluviitaleaceae;Defluviitaleaceae UCG-011
Bacteria;Chloroflexi;SHA-26;uncultured bacterium;Other;Other	Bacteria;Bacteroidetes;Bacteroidia;Bacteroidales;Muribaculaceae;uncultured rumen bacterium	Bacteria;Firmicutes;Clostridia;Clostridiales;Ruminococcaceae;Ruminococcaceae UCG-014	Bacteria;Firmicutes;Clostridia;Clostridiales;Lachnospiraceae;Lachnospiraceae UCG-008	Bacteria;Firmicutes;Clostridia;Clostridiales;Lachnospiraceae;[Bacteroides] pectinophilus group	Bacteria;Firmicutes;Clostridia;Clostridiales;Peptostreptococcaceae;uncultured	Bacteria;Firmicutes;Clostridia;Clostridiales;Ruminococcaceae;Faecalibacterium		Bacteria;Firmicutes;Clostridia;Clostridiales;Eubacteriaceae;Anaerofustis
Bacteria;Chloroflexi;TK10;uncultured Chloroflexi bacterium;Other;Other	Bacteria;Bacteroidetes;Bacteroidia;Bacteroidales;Other;Other	Bacteria;Firmicutes;Clostridia;Clostridiales;Ruminococcaceae;Ruminococcus 1	Bacteria;Firmicutes;Clostridia;Clostridiales;Lachnospiraceae;Other	Bacteria;Firmicutes;Clostridia;Clostridiales;Lachnospiraceae;[Eubacterium] fissicatena group	Bacteria;Firmicutes;Clostridia;Clostridiales;Ruminococcaceae;Caproiciproducens	Bacteria;Firmicutes;Clostridia;Clostridiales;Ruminococcaceae;Flavonifractor		Bacteria;Firmicutes;Clostridia;Clostridiales;Eubacteriaceae;Eubacterium
Bacteria;Chloroflexi;TK10;uncultured bacterium;Other;Other	Bacteria;Bacteroidetes;Bacteroidia;Bacteroidales;Paludibacteraceae;Paludibacter	Bacteria;Firmicutes;Clostridia;Clostridiales;Ruminococcaceae;Ruminococcus 2	Bacteria;Firmicutes;Clostridia;Clostridiales;Lachnospiraceae;Roseburia	Bacteria;Firmicutes;Clostridia;Clostridiales;Lachnospiraceae;[Eubacterium] hallii group	Bacteria;Firmicutes;Clostridia;Clostridiales;Ruminococcaceae;Flavonifractor	Bacteria;Firmicutes;Clostridia;Clostridiales;Ruminococcaceae;Fournierella		Bacteria;Firmicutes;Clostridia;Clostridiales;Family XI;Anaerococcus
Bacteria;Cyanobacteria;Melainabacteria;Gastranaerophilales;uncultured bacterium;Other	Bacteria;Bacteroidetes;Bacteroidia;Bacteroidales;Paludibacteraceae;uncultured	Bacteria;Firmicutes;Clostridia;Clostridiales;Ruminococcaceae;Subdoligranulum	Bacteria;Firmicutes;Clostridia;Clostridiales;Lachnospiraceae;Sellimonas	Bacteria;Firmicutes;Clostridia;Clostridiales;Lachnospiraceae;[Eubacterium] xylanophilum group	Bacteria;Firmicutes;Clostridia;Clostridiales;Ruminococcaceae;GCA-900066225	Bacteria;Firmicutes;Clostridia;Clostridiales;Ruminococcaceae;GCA-900066225		Bacteria;Firmicutes;Clostridia;Clostridiales;Family XI;Ezakiella
Bacteria;Cyanobacteria;Melainabacteria;Obscuribacterales;uncultured bacterium;Other	Bacteria;Bacteroidetes;Bacteroidia;Bacteroidales;Prevotellaceae;Other	Bacteria;Firmicutes;Clostridia;Clostridiales;Ruminococcaceae;UBA1819	Bacteria;Firmicutes;Clostridia;Clostridiales;Lachnospiraceae;Stomatobaculum	Bacteria;Firmicutes;Clostridia;Clostridiales;Lachnospiraceae;[Ruminococcus] gauvreauii group	Bacteria;Firmicutes;Clostridia;Clostridiales;Ruminococcaceae;Oscillibacter	Bacteria;Firmicutes;Clostridia;Clostridiales;Ruminococcaceae;Intestinimonas		Bacteria;Firmicutes;Clostridia;Clostridiales;Family XI;Finegoldia
Bacteria;Cyanobacteria;Oxyphotobacteria;Chloroplast;Klebsormidium flaccidum;Other	Bacteria;Bacteroidetes;Bacteroidia;Bacteroidales;Prevotellaceae;Paraprevotella	Bacteria;Firmicutes;Clostridia;Clostridiales;Ruminococcaceae;uncultured	Bacteria;Firmicutes;Clostridia;Clostridiales;Lachnospiraceae;Tyzzerella 4	Bacteria;Firmicutes;Clostridia;Clostridiales;Lachnospiraceae;[Ruminococcus] torques group	Bacteria;Firmicutes;Clostridia;Clostridiales;Ruminococcaceae;Ruminiclostridium 1	Bacteria;Firmicutes;Clostridia;Clostridiales;Ruminococcaceae;Negativibacillus		Bacteria;Firmicutes;Clostridia;Clostridiales;Family XI;Gallicola
Bacteria;Cyanobacteria;Oxyphotobacteria;Chloroplast;Nicotiana tabacum (common tobacco);Other	Bacteria;Bacteroidetes;Bacteroidia;Bacteroidales;Prevotellaceae;Prevotella 1	Bacteria;Firmicutes;Clostridia;DTU014;uncultured bacterium;Other	Bacteria;Firmicutes;Clostridia;Clostridiales;Lachnospiraceae;UC5-1-2E3	Bacteria;Firmicutes;Clostridia;Clostridiales;Lachnospiraceae;probable genus 10	Bacteria;Firmicutes;Clostridia;Clostridiales;Ruminococcaceae;Ruminococcaceae NK4A214 group	Bacteria;Firmicutes;Clostridia;Clostridiales;Ruminococcaceae;Oscillibacter		Bacteria;Firmicutes;Clostridia;Clostridiales;Family XI;Murdochiella
Bacteria;Cyanobacteria;Oxyphotobacteria;Chloroplast;Solanum melongena (eggplant);Other	Bacteria;Bacteroidetes;Bacteroidia;Bacteroidales;Prevotellaceae;Prevotella 6	Bacteria;Firmicutes;Erysipelotrichia;Erysipelotrichales;Erysipelotrichaceae;Dielma	Bacteria;Firmicutes;Clostridia;Clostridiales;Lachnospiraceae;[Bacteroides] pectinophilus group	Bacteria;Firmicutes;Clostridia;Clostridiales;Lachnospiraceae;uncultured	Bacteria;Firmicutes;Clostridia;Clostridiales;Ruminococcaceae;Ruminococcaceae UCG-005	Bacteria;Firmicutes;Clostridia;Clostridiales;Ruminococcaceae;Oscillospira		Bacteria;Firmicutes;Clostridia;Clostridiales;Family XI;Parvimonas
Bacteria;Cyanobacteria;Sericytochromatia;uncultured bacterium;Other;Other	Bacteria;Bacteroidetes;Bacteroidia;Bacteroidales;Prevotellaceae;Prevotella 7	Bacteria;Firmicutes;Erysipelotrichia;Erysipelotrichales;Erysipelotrichaceae;Erysipelatoclostridium	Bacteria;Firmicutes;Clostridia;Clostridiales;Lachnospiraceae;[Eubacterium] fissicatena group	Bacteria;Firmicutes;Clostridia;Clostridiales;Lachnospiraceae;uncultured Firmicutes bacterium	Bacteria;Firmicutes;Clostridia;Clostridiales;Ruminococcaceae;Ruminococcaceae UCG-014	Bacteria;Firmicutes;Clostridia;Clostridiales;Ruminococcaceae;Other		Bacteria;Firmicutes;Clostridia;Clostridiales;Family XI;Peptoniphilus
Bacteria;Deinococcus-Thermus;Deinococci;Thermales;Thermaceae;Thermus	Bacteria;Bacteroidetes;Bacteroidia;Bacteroidales;Prevotellaceae;Prevotella 9	Bacteria;Firmicutes;Erysipelotrichia;Erysipelotrichales;Erysipelotrichaceae;Erysipelotrichaceae UCG-003	Bacteria;Firmicutes;Clostridia;Clostridiales;Lachnospiraceae;[Eubacterium] hallii group	Bacteria;Firmicutes;Clostridia;Clostridiales;Peptostreptococcaceae;Clostridioides	Bacteria;Firmicutes;Clostridia;Clostridiales;Ruminococcaceae;Ruminococcus 2	Bacteria;Firmicutes;Clostridia;Clostridiales;Ruminococcaceae;Ruminiclostridium		Bacteria;Firmicutes;Clostridia;Clostridiales;Family XI;W5053
Bacteria;Dependentiae;Babeliae;Babeliales;UBA12409;uncultured bacterium	Bacteria;Bacteroidetes;Bacteroidia;Bacteroidales;Prevotellaceae;Prevotellaceae NK3B31 group	Bacteria;Firmicutes;Erysipelotrichia;Erysipelotrichales;Erysipelotrichaceae;Faecalitalea	Bacteria;Firmicutes;Clostridia;Clostridiales;Lachnospiraceae;[Eubacterium] ventriosum group	Bacteria;Firmicutes;Clostridia;Clostridiales;Peptostreptococcaceae;Romboutsia	Bacteria;Firmicutes;Clostridia;Clostridiales;Ruminococcaceae;Saccharofermentans	Bacteria;Firmicutes;Clostridia;Clostridiales;Ruminococcaceae;Ruminiclostridium 1		Bacteria;Firmicutes;Clostridia;Clostridiales;Family XIII;Anaerovorax
Bacteria;Dependentiae;Babeliae;Babeliales;Vermiphilaceae;uncultured bacterium	Bacteria;Bacteroidetes;Bacteroidia;Bacteroidales;Prevotellaceae;Prevotellaceae UCG-001	Bacteria;Firmicutes;Erysipelotrichia;Erysipelotrichales;Erysipelotrichaceae;Other	Bacteria;Firmicutes;Clostridia;Clostridiales;Lachnospiraceae;[Eubacterium] xylanophilum group	Bacteria;Firmicutes;Clostridia;Clostridiales;Peptostreptococcaceae;uncultured	Bacteria;Firmicutes;Clostridia;Clostridiales;Ruminococcaceae;UBA1819	Bacteria;Firmicutes;Clostridia;Clostridiales;Ruminococcaceae;Ruminiclostridium 5		Bacteria;Firmicutes;Clostridia;Clostridiales;Family XIII;Family XIII AD3011 group
Bacteria;Dependentiae;Babeliae;Babeliales;uncultured bacterium;Other	Bacteria;Bacteroidetes;Bacteroidia;Bacteroidales;Prevotellaceae;Prevotellaceae UCG-003	Bacteria;Firmicutes;Erysipelotrichia;Erysipelotrichales;Erysipelotrichaceae;[Clostridium] innocuum group	Bacteria;Firmicutes;Clostridia;Clostridiales;Lachnospiraceae;[Ruminococcus] gauvreauii group	Bacteria;Firmicutes;Clostridia;Clostridiales;Ruminococcaceae;Anaerotruncus	Bacteria;Firmicutes;Clostridia;Clostridiales;Ruminococcaceae;[Eubacterium] coprostanoligenes group	Bacteria;Firmicutes;Clostridia;Clostridiales;Ruminococcaceae;Ruminiclostridium 6		Bacteria;Firmicutes;Clostridia;Clostridiales;Family XIII;Family XIII UCG-001
Bacteria;Elusimicrobia;Elusimicrobia;Lineage IV;uncultured bacterium;Other	Bacteria;Bacteroidetes;Bacteroidia;Bacteroidales;Prevotellaceae;Prevotellaceae UCG-004	Bacteria;Firmicutes;Erysipelotrichia;Erysipelotrichales;Erysipelotrichaceae;uncultured bacterium	Bacteria;Firmicutes;Clostridia;Clostridiales;Lachnospiraceae;[Ruminococcus] gnavus group	Bacteria;Firmicutes;Clostridia;Clostridiales;Ruminococcaceae;Butyricicoccus	Bacteria;Firmicutes;Clostridia;Clostridiales;Ruminococcaceae;uncultured	Bacteria;Firmicutes;Clostridia;Clostridiales;Ruminococcaceae;Ruminiclostridium 9		Bacteria;Firmicutes;Clostridia;Clostridiales;Family XIII;Mogibacterium
Bacteria;Elusimicrobia;Lineage IIa;Other;Other;Other	Bacteria;Bacteroidetes;Bacteroidia;Bacteroidales;Tannerellaceae;Macellibacteroides	Bacteria;Firmicutes;Other;Other;Other;Other	Bacteria;Firmicutes;Clostridia;Clostridiales;Lachnospiraceae;[Ruminococcus] torques group	Bacteria;Firmicutes;Clostridia;Clostridiales;Ruminococcaceae;Candidatus Soleaferrea	Bacteria;Firmicutes;Clostridia;Clostridiales;Syntrophomonadaceae;uncultured	Bacteria;Firmicutes;Clostridia;Clostridiales;Ruminococcaceae;Ruminococcaceae NK4A214 group		Bacteria;Firmicutes;Clostridia;Clostridiales;Family XIII;Other
Bacteria;Elusimicrobia;Lineage IIa;uncultured bacterium;Other;Other	Bacteria;Bacteroidetes;Bacteroidia;Bacteroidales;Tannerellaceae;Parabacteroides	Bacteria;Fusobacteria;Fusobacteriia;Fusobacteriales;Fusobacteriaceae;Fusobacterium	Bacteria;Firmicutes;Clostridia;Clostridiales;Lachnospiraceae;uncultured	Bacteria;Firmicutes;Clostridia;Clostridiales;Ruminococcaceae;Caproiciproducens	Bacteria;Firmicutes;Clostridia;Thermoanaerobacterales;Thermoanaerobacteraceae;Caldanaerobius	Bacteria;Firmicutes;Clostridia;Clostridiales;Ruminococcaceae;Ruminococcaceae UCG-002		Bacteria;Firmicutes;Clostridia;Clostridiales;Family XIII;S5-A14a
Bacteria;Epsilonbacteraeota;Campylobacteria;Campylobacterales;Arcobacteraceae;Arcobacter	Bacteria;Bacteroidetes;Bacteroidia;Bacteroidales;Tannerellaceae;uncultured	Bacteria;Proteobacteria;Alphaproteobacteria;Rhodospirillales;uncultured;Other	Bacteria;Firmicutes;Clostridia;Clostridiales;Other;Other	Bacteria;Firmicutes;Clostridia;Clostridiales;Ruminococcaceae;Flavonifractor	Bacteria;Firmicutes;Erysipelotrichia;Erysipelotrichales;Erysipelotrichaceae;Erysipelotrichaceae UCG-003	Bacteria;Firmicutes;Clostridia;Clostridiales;Ruminococcaceae;Ruminococcaceae UCG-003		Bacteria;Firmicutes;Clostridia;Clostridiales;Family XIII;[Eubacterium] brachy group
Bacteria;Firmicutes;Bacilli;Bacillales;Alicyclobacillaceae;Alicyclobacillus	Bacteria;Bacteroidetes;Bacteroidia;Bacteroidales;gir-aah93h0;uncultured bacterium	Bacteria;Proteobacteria;Alphaproteobacteria;Rhodospirillales;uncultured;uncultured bacterium	Bacteria;Firmicutes;Clostridia;Clostridiales;Peptostreptococcaceae;Clostridioides	Bacteria;Firmicutes;Clostridia;Clostridiales;Ruminococcaceae;Fournierella	Bacteria;Firmicutes;Erysipelotrichia;Erysipelotrichales;Erysipelotrichaceae;Erysipelotrichaceae UCG-010	Bacteria;Firmicutes;Clostridia;Clostridiales;Ruminococcaceae;Ruminococcaceae UCG-004		Bacteria;Firmicutes;Clostridia;Clostridiales;Family XIII;[Eubacterium] nodatum group
Bacteria;Firmicutes;Bacilli;Bacillales;Bacillaceae;Alteribacillus	Bacteria;Bacteroidetes;Bacteroidia;Bacteroidales;uncultured;Other	Bacteria;Proteobacteria;Alphaproteobacteria;Sphingomonadales;Sphingomonadaceae;Sphingomonas	Bacteria;Firmicutes;Clostridia;Clostridiales;Peptostreptococcaceae;Romboutsia	Bacteria;Firmicutes;Clostridia;Clostridiales;Ruminococcaceae;GCA-900066225	Bacteria;Firmicutes;Erysipelotrichia;Erysipelotrichales;Erysipelotrichaceae;Other	Bacteria;Firmicutes;Clostridia;Clostridiales;Ruminococcaceae;Ruminococcaceae UCG-005		Bacteria;Firmicutes;Clostridia;Clostridiales;Family XIII;uncultured
Bacteria;Firmicutes;Bacilli;Bacillales;Bacillaceae;Fictibacillus	Bacteria;Bacteroidetes;Bacteroidia;Bacteroidales;uncultured;uncultured bacterium	Bacteria;Proteobacteria;Deltaproteobacteria;Desulfovibrionales;Desulfovibrionaceae;uncultured	Bacteria;Firmicutes;Clostridia;Clostridiales;Peptostreptococcaceae;Terrisporobacter	Bacteria;Firmicutes;Clostridia;Clostridiales;Ruminococcaceae;Harryflintia	Bacteria;Firmicutes;Erysipelotrichia;Erysipelotrichales;Erysipelotrichaceae;ZOR0006	Bacteria;Firmicutes;Clostridia;Clostridiales;Ruminococcaceae;Ruminococcaceae UCG-010		Bacteria;Firmicutes;Clostridia;Clostridiales;Lachnospiraceae;Acetitomaculum
Bacteria;Firmicutes;Bacilli;Bacillales;Bacillaceae;Pontibacillus	Bacteria;Bacteroidetes;Bacteroidia;Chitinophagales;Chitinophagaceae;Ferruginibacter	Bacteria;Proteobacteria;Gammaproteobacteria;Aeromonadales;Aeromonadaceae;Aeromonas	Bacteria;Firmicutes;Clostridia;Clostridiales;Peptostreptococcaceae;uncultured	Bacteria;Firmicutes;Clostridia;Clostridiales;Ruminococcaceae;Hydrogenoanaerobacterium	Bacteria;Firmicutes;Erysipelotrichia;Erysipelotrichales;Erysipelotrichaceae;[Anaerorhabdus] furcosa group	Bacteria;Firmicutes;Clostridia;Clostridiales;Ruminococcaceae;Ruminococcaceae UCG-014		Bacteria;Firmicutes;Clostridia;Clostridiales;Lachnospiraceae;Agathobacter
Bacteria;Firmicutes;Bacilli;Bacillales;Bacillaceae;Tepidibacillus	Bacteria;Bacteroidetes;Bacteroidia;Chitinophagales;Chitinophagaceae;Flavisolibacter	Bacteria;Proteobacteria;Gammaproteobacteria;Alteromonadales;Alteromonadales Incertae Sedis;Alkalimonas	Bacteria;Firmicutes;Clostridia;Clostridiales;Ruminococcaceae;Anaerotruncus	Bacteria;Firmicutes;Clostridia;Clostridiales;Ruminococcaceae;Intestinimonas	Bacteria;Firmicutes;Erysipelotrichia;Erysipelotrichales;Erysipelotrichaceae;[Clostridium] innocuum group	Bacteria;Firmicutes;Clostridia;Clostridiales;Ruminococcaceae;Ruminococcus 1		Bacteria;Firmicutes;Clostridia;Clostridiales;Lachnospiraceae;Anaerocolumna
Bacteria;Firmicutes;Bacilli;Bacillales;Bacillaceae;Ureibacillus	Bacteria;Bacteroidetes;Bacteroidia;Chitinophagales;Chitinophagaceae;Flavitalea	Bacteria;Proteobacteria;Gammaproteobacteria;Betaproteobacteriales;Burkholderiaceae;Burkholderia-Caballeronia-Paraburkholderia	Bacteria;Firmicutes;Clostridia;Clostridiales;Ruminococcaceae;Butyricicoccus	Bacteria;Firmicutes;Clostridia;Clostridiales;Ruminococcaceae;Negativibacillus	Bacteria;Firmicutes;Limnochordia;Limnochordales;Limnochordaceae;uncultured bacterium	Bacteria;Firmicutes;Clostridia;Clostridiales;Ruminococcaceae;Ruminococcus 2		Bacteria;Firmicutes;Clostridia;Clostridiales;Lachnospiraceae;Anaerosporobacter
Bacteria;Firmicutes;Bacilli;Bacillales;Family XII;Exiguobacterium	Bacteria;Bacteroidetes;Bacteroidia;Chitinophagales;Chitinophagaceae;Niabella	Bacteria;Proteobacteria;Gammaproteobacteria;Betaproteobacteriales;Burkholderiaceae;Limnobacter	Bacteria;Firmicutes;Clostridia;Clostridiales;Ruminococcaceae;CAG-352	Bacteria;Firmicutes;Clostridia;Clostridiales;Ruminococcaceae;Oscillibacter	Bacteria;Firmicutes;Negativicutes;Selenomonadales;Veillonellaceae;Dialister	Bacteria;Firmicutes;Clostridia;Clostridiales;Ruminococcaceae;Subdoligranulum		Bacteria;Firmicutes;Clostridia;Clostridiales;Lachnospiraceae;Anaerostipes
Bacteria;Firmicutes;Bacilli;Bacillales;Paenibacillaceae;Ammoniphilus	Bacteria;Bacteroidetes;Bacteroidia;Chitinophagales;Chitinophagaceae;Taibaiella	Bacteria;Proteobacteria;Gammaproteobacteria;Betaproteobacteriales;Other;Other	Bacteria;Firmicutes;Clostridia;Clostridiales;Ruminococcaceae;Faecalibacterium	Bacteria;Firmicutes;Clostridia;Clostridiales;Ruminococcaceae;Oscillospira	Bacteria;Firmicutes;Negativicutes;Selenomonadales;Veillonellaceae;Megasphaera	Bacteria;Firmicutes;Clostridia;Clostridiales;Ruminococcaceae;UBA1819		Bacteria;Firmicutes;Clostridia;Clostridiales;Lachnospiraceae;Blautia
Bacteria;Firmicutes;Bacilli;Bacillales;Planococcaceae;Chungangia	Bacteria;Bacteroidetes;Bacteroidia;Chitinophagales;Chitinophagaceae;Terrimonas	Bacteria;Proteobacteria;Gammaproteobacteria;Betaproteobacteriales;Rhodocyclaceae;Candidatus Accumulibacter	Bacteria;Firmicutes;Clostridia;Clostridiales;Ruminococcaceae;Flavonifractor	Bacteria;Firmicutes;Clostridia;Clostridiales;Ruminococcaceae;Other	Bacteria;Firmicutes;Negativicutes;Selenomonadales;Veillonellaceae;Selenomonas 3	Bacteria;Firmicutes;Clostridia;Clostridiales;Ruminococcaceae;[Eubacterium] coprostanoligenes group		Bacteria;Firmicutes;Clostridia;Clostridiales;Lachnospiraceae;Butyrivibrio
Bacteria;Firmicutes;Bacilli;Bacillales;Planococcaceae;Kurthia	Bacteria;Bacteroidetes;Bacteroidia;Chitinophagales;Chitinophagaceae;uncultured	Bacteria;Proteobacteria;Gammaproteobacteria;Enterobacteriales;Enterobacteriaceae;Erwinia	Bacteria;Firmicutes;Clostridia;Clostridiales;Ruminococcaceae;Fournierella	Bacteria;Firmicutes;Clostridia;Clostridiales;Ruminococcaceae;Ruminiclostridium	Bacteria;Firmicutes;Other;Other;Other;Other	Bacteria;Firmicutes;Clostridia;Clostridiales;Ruminococcaceae;uncultured		Bacteria;Firmicutes;Clostridia;Clostridiales;Lachnospiraceae;Butyrivibrio 2
Bacteria;Firmicutes;Bacilli;Bacillales;Sporolactobacillaceae;Pullulanibacillus	Bacteria;Bacteroidetes;Bacteroidia;Chitinophagales;Saprospiraceae;uncultured	Bacteria;Proteobacteria;Gammaproteobacteria;Enterobacteriales;Enterobacteriaceae;Kluyvera	Bacteria;Firmicutes;Clostridia;Clostridiales;Ruminococcaceae;GCA-900066225	Bacteria;Firmicutes;Clostridia;Clostridiales;Ruminococcaceae;Ruminiclostridium 1	Bacteria;Lentisphaerae;Lentisphaeria;Victivallales;Victivallaceae;Other	Bacteria;Firmicutes;Erysipelotrichia;Erysipelotrichales;Erysipelotrichaceae;Catenibacterium		Bacteria;Firmicutes;Clostridia;Clostridiales;Lachnospiraceae;CAG-56
Bacteria;Firmicutes;Bacilli;Lactobacillales;Aerococcaceae;Eremococcus	Bacteria;Bacteroidetes;Bacteroidia;Chitinophagales;uncultured;uncultured soil bacterium	Bacteria;Proteobacteria;Gammaproteobacteria;Enterobacteriales;Enterobacteriaceae;Morganella	Bacteria;Firmicutes;Clostridia;Clostridiales;Ruminococcaceae;Hydrogenoanaerobacterium	Bacteria;Firmicutes;Clostridia;Clostridiales;Ruminococcaceae;Ruminiclostridium 5	Bacteria;Lentisphaerae;Lentisphaeria;Victivallales;Victivallaceae;uncultured bacterium	Bacteria;Firmicutes;Erysipelotrichia;Erysipelotrichales;Erysipelotrichaceae;Dielma		Bacteria;Firmicutes;Clostridia;Clostridiales;Lachnospiraceae;Catonella
Bacteria;Firmicutes;Bacilli;Lactobacillales;Lactobacillaceae;Lactobacillus	Bacteria;Bacteroidetes;Bacteroidia;Cytophagales;Microscillaceae;uncultured	Bacteria;Proteobacteria;Gammaproteobacteria;Enterobacteriales;Enterobacteriaceae;Pantoea	Bacteria;Firmicutes;Clostridia;Clostridiales;Ruminococcaceae;Intestinimonas	Bacteria;Firmicutes;Clostridia;Clostridiales;Ruminococcaceae;Ruminiclostridium 9	Bacteria;Lentisphaerae;Oligosphaeria;Oligosphaerales;Lenti-02;Lentisphaerae bacterium RIFOXYA12_64_32	Bacteria;Firmicutes;Erysipelotrichia;Erysipelotrichales;Erysipelotrichaceae;Erysipelatoclostridium		Bacteria;Firmicutes;Clostridia;Clostridiales;Lachnospiraceae;Coprococcus 1
Bacteria;Firmicutes;Bacilli;Lactobacillales;P5D1-392;Other	Bacteria;Bacteroidetes;Bacteroidia;Cytophagales;Spirosomaceae;uncultured	Bacteria;Proteobacteria;Gammaproteobacteria;Enterobacteriales;Enterobacteriaceae;Plesiomonas	Bacteria;Firmicutes;Clostridia;Clostridiales;Ruminococcaceae;Negativibacillus	Bacteria;Firmicutes;Clostridia;Clostridiales;Ruminococcaceae;Ruminococcaceae UCG-003	Bacteria;Lentisphaerae;Oligosphaeria;Oligosphaerales;Lenti-02;uncultured bacterium	Bacteria;Firmicutes;Erysipelotrichia;Erysipelotrichales;Erysipelotrichaceae;Erysipelotrichaceae UCG-003		Bacteria;Firmicutes;Clostridia;Clostridiales;Lachnospiraceae;Coprococcus 2
Bacteria;Firmicutes;Bacilli;Lactobacillales;P5D1-392;bacterium enrichment culture clone SRC_DSC20	Bacteria;Bacteroidetes;Bacteroidia;Flavobacteriales;Crocinitomicaceae;uncultured	Bacteria;Proteobacteria;Gammaproteobacteria;Enterobacteriales;Enterobacteriaceae;Pseudocitrobacter	Bacteria;Firmicutes;Clostridia;Clostridiales;Ruminococcaceae;Oscillibacter	Bacteria;Firmicutes;Clostridia;Clostridiales;Ruminococcaceae;Ruminococcaceae UCG-004	Bacteria;Patescibacteria;Parcubacteria;Candidatus Nomurabacteria;Other;Other	Bacteria;Firmicutes;Erysipelotrichia;Erysipelotrichales;Erysipelotrichaceae;Erysipelotrichaceae UCG-004		Bacteria;Firmicutes;Clostridia;Clostridiales;Lachnospiraceae;Coprococcus 3
Bacteria;Firmicutes;Bacilli;Lactobacillales;Streptococcaceae;Other	Bacteria;Bacteroidetes;Bacteroidia;Flavobacteriales;Flavobacteriaceae;Capnocytophaga	Bacteria;Proteobacteria;Gammaproteobacteria;Enterobacteriales;Enterobacteriaceae;Raoultella	Bacteria;Firmicutes;Clostridia;Clostridiales;Ruminococcaceae;Oscillospira	Bacteria;Firmicutes;Clostridia;Clostridiales;Ruminococcaceae;Ruminococcaceae UCG-011	Bacteria;Patescibacteria;Saccharimonadia;Saccharimonadales;uncultured bacterium;Other	Bacteria;Firmicutes;Erysipelotrichia;Erysipelotrichales;Erysipelotrichaceae;Holdemanella		Bacteria;Firmicutes;Clostridia;Clostridiales;Lachnospiraceae;Dorea
Bacteria;Firmicutes;Bacilli;Other;Other;Other	Bacteria;Bacteroidetes;Bacteroidia;Flavobacteriales;Flavobacteriaceae;Flavobacterium	Bacteria;Proteobacteria;Gammaproteobacteria;Enterobacteriales;Enterobacteriaceae;Serratia	Bacteria;Firmicutes;Clostridia;Clostridiales;Ruminococcaceae;Other	Bacteria;Firmicutes;Clostridia;Clostridiales;Ruminococcaceae;Ruminococcaceae UCG-014	Bacteria;Planctomycetes;Phycisphaerae;Phycisphaerales;Phycisphaeraceae;SM1A02	Bacteria;Firmicutes;Erysipelotrichia;Erysipelotrichales;Erysipelotrichaceae;Other		Bacteria;Firmicutes;Clostridia;Clostridiales;Lachnospiraceae;Eisenbergiella
Bacteria;Firmicutes;Clostridia;Clostridiales;Caldicoprobacteraceae;Caldicoprobacter	Bacteria;Bacteroidetes;Bacteroidia;Flavobacteriales;Flavobacteriaceae;Myroides	Bacteria;Proteobacteria;Gammaproteobacteria;Enterobacteriales;Enterobacteriaceae;Sodalis	Bacteria;Firmicutes;Clostridia;Clostridiales;Ruminococcaceae;Ruminiclostridium	Bacteria;Firmicutes;Clostridia;Clostridiales;Ruminococcaceae;Sporobacter	Bacteria;Planctomycetes;Phycisphaerae;S-70;uncultured bacterium;Other	Bacteria;Firmicutes;Erysipelotrichia;Erysipelotrichales;Erysipelotrichaceae;[Clostridium] innocuum group		Bacteria;Firmicutes;Clostridia;Clostridiales;Lachnospiraceae;Epulopiscium
Bacteria;Firmicutes;Clostridia;Clostridiales;Christensenellaceae;Catabacter	Bacteria;Bacteroidetes;Bacteroidia;Flavobacteriales;Flavobacteriaceae;uncultured	Bacteria;Proteobacteria;Gammaproteobacteria;Other;Other;Other	Bacteria;Firmicutes;Clostridia;Clostridiales;Ruminococcaceae;Ruminiclostridium 1	Bacteria;Firmicutes;Clostridia;Clostridiales;Ruminococcaceae;Subdoligranulum	Bacteria;Planctomycetes;Pla4 lineage;uncultured bacterium;Other;Other	Bacteria;Firmicutes;Negativicutes;Selenomonadales;Acidaminococcaceae;Acidaminococcus		Bacteria;Firmicutes;Clostridia;Clostridiales;Lachnospiraceae;FD2005
Bacteria;Firmicutes;Clostridia;Clostridiales;Christensenellaceae;Christensenellaceae R-7 group	Bacteria;Bacteroidetes;Bacteroidia;Flavobacteriales;Other;Other	Bacteria;Proteobacteria;Gammaproteobacteria;Pasteurellales;Pasteurellaceae;Haemophilus	Bacteria;Firmicutes;Clostridia;Clostridiales;Ruminococcaceae;Ruminiclostridium 5	Bacteria;Firmicutes;Clostridia;Clostridiales;Ruminococcaceae;UBA1819	Bacteria;Planctomycetes;Planctomycetacia;Gemmatales;Gemmataceae;Gemmata	Bacteria;Firmicutes;Negativicutes;Selenomonadales;Acidaminococcaceae;Phascolarctobacterium		Bacteria;Firmicutes;Clostridia;Clostridiales;Lachnospiraceae;Fusicatenibacter
Bacteria;Firmicutes;Clostridia;Clostridiales;Christensenellaceae;Other	Bacteria;Bacteroidetes;Bacteroidia;Flavobacteriales;Weeksellaceae;Chryseobacterium	Bacteria;Proteobacteria;Gammaproteobacteria;Pseudomonadales;Moraxellaceae;Acinetobacter	Bacteria;Firmicutes;Clostridia;Clostridiales;Ruminococcaceae;Ruminiclostridium 6	Bacteria;Firmicutes;Clostridia;Clostridiales;Ruminococcaceae;uncultured	Bacteria;Planctomycetes;Planctomycetacia;Gemmatales;Gemmataceae;Other	Bacteria;Firmicutes;Negativicutes;Selenomonadales;Acidaminococcaceae;Succiniclasticum		Bacteria;Firmicutes;Clostridia;Clostridiales;Lachnospiraceae;GCA-900066575
Bacteria;Firmicutes;Clostridia;Clostridiales;Christensenellaceae;uncultured	Bacteria;Bacteroidetes;Bacteroidia;Flavobacteriales;Weeksellaceae;Other	Bacteria;Proteobacteria;Gammaproteobacteria;Pseudomonadales;Pseudomonadaceae;Other	Bacteria;Firmicutes;Clostridia;Clostridiales;Ruminococcaceae;Ruminiclostridium 9	Bacteria;Firmicutes;Clostridia;DTU014;uncultured bacterium;Other	Bacteria;Planctomycetes;Planctomycetacia;Gemmatales;Gemmataceae;uncultured	Bacteria;Firmicutes;Negativicutes;Selenomonadales;Veillonellaceae;Dialister		Bacteria;Firmicutes;Clostridia;Clostridiales;Lachnospiraceae;GCA-900066755
Bacteria;Firmicutes;Clostridia;Clostridiales;Clostridiaceae 1;Clostridium sensu stricto 12	Bacteria;Bacteroidetes;Bacteroidia;Flavobacteriales;Weeksellaceae;Soonwooa	Bacteria;Proteobacteria;Gammaproteobacteria;Thiotrichales;Thiotrichaceae;Thiothrix	Bacteria;Firmicutes;Clostridia;Clostridiales;Ruminococcaceae;Ruminococcaceae NK4A214 group	Bacteria;Firmicutes;Erysipelotrichia;Erysipelotrichales;Erysipelotrichaceae;Coprobacillus	Bacteria;Planctomycetes;Planctomycetacia;Isosphaerales;Isosphaeraceae;Candidatus Nostocoida	Bacteria;Firmicutes;Negativicutes;Selenomonadales;Veillonellaceae;Megamonas		Bacteria;Firmicutes;Clostridia;Clostridiales;Lachnospiraceae;Howardella
Bacteria;Firmicutes;Clostridia;Clostridiales;Clostridiaceae 1;Clostridium sensu stricto 15	Bacteria;Bacteroidetes;Bacteroidia;Other;Other;Other	Bacteria;Proteobacteria;Gammaproteobacteria;Thiotrichales;Thiotrichaceae;uncultured	Bacteria;Firmicutes;Clostridia;Clostridiales;Ruminococcaceae;Ruminococcaceae UCG-002	Bacteria;Firmicutes;Erysipelotrichia;Erysipelotrichales;Erysipelotrichaceae;Dielma	Bacteria;Planctomycetes;Planctomycetacia;Isosphaerales;Isosphaeraceae;Singulisphaera	Bacteria;Firmicutes;Negativicutes;Selenomonadales;Veillonellaceae;Mitsuokella		Bacteria;Firmicutes;Clostridia;Clostridiales;Lachnospiraceae;Hungatella
Bacteria;Firmicutes;Clostridia;Clostridiales;Clostridiaceae 1;Clostridium sensu stricto 18	Bacteria;Bacteroidetes;Bacteroidia;Sphingobacteriales;Other;Other	Bacteria;Proteobacteria;Gammaproteobacteria;UBA10353 marine group;uncultured bacterium;Other	Bacteria;Firmicutes;Clostridia;Clostridiales;Ruminococcaceae;Ruminococcaceae UCG-003	Bacteria;Firmicutes;Erysipelotrichia;Erysipelotrichales;Erysipelotrichaceae;Erysipelatoclostridium	Bacteria;Planctomycetes;Planctomycetacia;Isosphaerales;Isosphaeraceae;uncultured	Bacteria;Firmicutes;Negativicutes;Selenomonadales;Veillonellaceae;Veillonella		Bacteria;Firmicutes;Clostridia;Clostridiales;Lachnospiraceae;Incertae Sedis
Bacteria;Firmicutes;Clostridia;Clostridiales;Clostridiaceae 1;Clostridium sensu stricto 8	Bacteria;Bacteroidetes;Bacteroidia;Sphingobacteriales;ST-12K33;uncultured bacterium	Bacteria;Proteobacteria;Gammaproteobacteria;Xanthomonadales;Xanthomonadaceae;Stenotrophomonas	Bacteria;Firmicutes;Clostridia;Clostridiales;Ruminococcaceae;Ruminococcaceae UCG-004	Bacteria;Firmicutes;Erysipelotrichia;Erysipelotrichales;Erysipelotrichaceae;Faecalicoccus	Bacteria;Planctomycetes;Planctomycetacia;Pirellulales;Pirellulaceae;CPla-4 termite group	Bacteria;Fusobacteria;Fusobacteriia;Fusobacteriales;Fusobacteriaceae;Fusobacterium		Bacteria;Firmicutes;Clostridia;Clostridiales;Lachnospiraceae;Lachnoanaerobaculum
Bacteria;Firmicutes;Clostridia;Clostridiales;Clostridiaceae 1;uncultured	Bacteria;Bacteroidetes;Bacteroidia;Sphingobacteriales;Sphingobacteriaceae;Mucilaginibacter	Bacteria;Synergistetes;Synergistia;Synergistales;Synergistaceae;Cloacibacillus	Bacteria;Firmicutes;Clostridia;Clostridiales;Ruminococcaceae;Ruminococcaceae UCG-014	Bacteria;Firmicutes;Erysipelotrichia;Erysipelotrichales;Erysipelotrichaceae;Other	Bacteria;Proteobacteria;Alphaproteobacteria;Acetobacterales;Acetobacteraceae;Acidisoma	Bacteria;Fusobacteria;Fusobacteriia;Fusobacteriales;Leptotrichiaceae;Leptotrichia		Bacteria;Firmicutes;Clostridia;Clostridiales;Lachnospiraceae;Lachnoclostridium
Bacteria;Firmicutes;Clostridia;Clostridiales;Clostridiaceae 2;Other	Bacteria;Bacteroidetes;Bacteroidia;Sphingobacteriales;Sphingobacteriaceae;Nubsella	Bacteria;Tenericutes;Mollicutes;Izimaplasmatales;Other;Other	Bacteria;Firmicutes;Clostridia;Clostridiales;Ruminococcaceae;Ruminococcus 1	Bacteria;Firmicutes;Erysipelotrichia;Erysipelotrichales;Erysipelotrichaceae;[Anaerorhabdus] furcosa group	Bacteria;Proteobacteria;Alphaproteobacteria;Acetobacterales;Acetobacteraceae;uncultured	Bacteria;Other;Other;Other;Other;Other		Bacteria;Firmicutes;Clostridia;Clostridiales;Lachnospiraceae;Lachnoclostridium 10
Bacteria;Firmicutes;Clostridia;Clostridiales;Clostridiales Incertae Sedis;Dethiosulfatibacter	Bacteria;Bacteroidetes;Bacteroidia;Sphingobacteriales;Sphingobacteriaceae;Other	Bacteria;Tenericutes;Mollicutes;Mollicutes RF39;uncultured bacterium;Other	Bacteria;Firmicutes;Clostridia;Clostridiales;Ruminococcaceae;Subdoligranulum	Bacteria;Firmicutes;Erysipelotrichia;Erysipelotrichales;Erysipelotrichaceae;[Clostridium] innocuum group	Bacteria;Proteobacteria;Alphaproteobacteria;Caulobacterales;Caulobacteraceae;uncultured	Bacteria;Proteobacteria;Alphaproteobacteria;Caulobacterales;Caulobacteraceae;Brevundimonas		Bacteria;Firmicutes;Clostridia;Clostridiales;Lachnospiraceae;Lachnoclostridium 5
Bacteria;Firmicutes;Clostridia;Clostridiales;Clostridiales vadinBB60 group;uncultured Clostridiales bacterium	Bacteria;Bacteroidetes;Bacteroidia;Sphingobacteriales;Sphingobacteriaceae;Pedobacter	Bacteria;Verrucomicrobia;Verrucomicrobiae;Opitutales;Puniceicoccaceae;uncultured	Bacteria;Firmicutes;Clostridia;Clostridiales;Ruminococcaceae;UBA1819	Bacteria;Firmicutes;Erysipelotrichia;Erysipelotrichales;Erysipelotrichaceae;uncultured	Bacteria;Proteobacteria;Alphaproteobacteria;Micavibrionales;Micavibrionaceae;uncultured	Bacteria;Proteobacteria;Alphaproteobacteria;Rhizobiales;Rhizobiaceae;Ochrobactrum		Bacteria;Firmicutes;Clostridia;Clostridiales;Lachnospiraceae;Lachnospira
Bacteria;Firmicutes;Clostridia;Clostridiales;Eubacteriaceae;Anaerofustis	Bacteria;Bacteroidetes;Bacteroidia;Sphingobacteriales;Sphingobacteriaceae;Sphingobacterium		Bacteria;Firmicutes;Clostridia;Clostridiales;Ruminococcaceae;[Eubacterium] coprostanoligenes group	Bacteria;Firmicutes;Erysipelotrichia;Erysipelotrichales;Erysipelotrichaceae;uncultured bacterium	Bacteria;Proteobacteria;Alphaproteobacteria;Rhizobiales;Devosiaceae;uncultured	Bacteria;Proteobacteria;Alphaproteobacteria;Rhodospirillales;uncultured;Other		Bacteria;Firmicutes;Clostridia;Clostridiales;Lachnospiraceae;Lachnospiraceae AC2044 group
Bacteria;Firmicutes;Clostridia;Clostridiales;Eubacteriaceae;Eubacterium	Bacteria;Bacteroidetes;Bacteroidia;Sphingobacteriales;uncultured;uncultured soil bacterium		Bacteria;Firmicutes;Clostridia;Clostridiales;Ruminococcaceae;uncultured	Bacteria;Firmicutes;Negativicutes;Selenomonadales;Veillonellaceae;Megamonas	Bacteria;Proteobacteria;Alphaproteobacteria;Rhizobiales;Hyphomicrobiaceae;Pedomicrobium	Bacteria;Proteobacteria;Alphaproteobacteria;Rhodospirillales;uncultured;gut metagenome		Bacteria;Firmicutes;Clostridia;Clostridiales;Lachnospiraceae;Lachnospiraceae FCS020 group
Bacteria;Firmicutes;Clostridia;Clostridiales;Family XI;Sedimentibacter	Bacteria;Bacteroidetes;Ignavibacteria;Ignavibacteriales;Melioribacteraceae;IheB3-7		Bacteria;Firmicutes;Erysipelotrichia;Erysipelotrichales;Erysipelotrichaceae;Asteroleplasma	Bacteria;Patescibacteria;Parcubacteria;uncultured bacterium;Other;Other	Bacteria;Proteobacteria;Alphaproteobacteria;Rhizobiales;Labraceae;Labrys	Bacteria;Proteobacteria;Alphaproteobacteria;Rhodospirillales;uncultured;uncultured bacterium		Bacteria;Firmicutes;Clostridia;Clostridiales;Lachnospiraceae;Lachnospiraceae NC2004 group
Bacteria;Firmicutes;Clostridia;Clostridiales;Family XI;Tepidimicrobium	Bacteria;Chlamydiae;Chlamydiae;Chlamydiales;Parachlamydiaceae;Candidatus Protochlamydia		Bacteria;Firmicutes;Erysipelotrichia;Erysipelotrichales;Erysipelotrichaceae;Catenibacterium	Bacteria;Patescibacteria;Saccharimonadia;Saccharimonadales;Saccharimonadaceae;uncultured bacterium	Bacteria;Proteobacteria;Alphaproteobacteria;Rhizobiales;Rhizobiaceae;Aquamicrobium	Bacteria;Proteobacteria;Alphaproteobacteria;Rickettsiales;Mitochondria;Other		Bacteria;Firmicutes;Clostridia;Clostridiales;Lachnospiraceae;Lachnospiraceae ND3007 group
Bacteria;Firmicutes;Clostridia;Clostridiales;Family XIII;Anaerovorax	Bacteria;Chlamydiae;Chlamydiae;Chlamydiales;Parachlamydiaceae;Neochlamydia		Bacteria;Firmicutes;Erysipelotrichia;Erysipelotrichales;Erysipelotrichaceae;Coprobacillus	Bacteria;Proteobacteria;Alphaproteobacteria;Elsterales;Elsteraceae;uncultured	Bacteria;Proteobacteria;Alphaproteobacteria;Rhizobiales;Rhizobiaceae;Aureimonas	Bacteria;Proteobacteria;Deltaproteobacteria;Desulfovibrionales;Desulfovibrionaceae;uncultured		Bacteria;Firmicutes;Clostridia;Clostridiales;Lachnospiraceae;Lachnospiraceae NK3A20 group
Bacteria;Firmicutes;Clostridia;Clostridiales;Family XIII;Family XIII AD3011 group	Bacteria;Chlamydiae;Chlamydiae;Chlamydiales;Simkaniaceae;uncultured		Bacteria;Firmicutes;Erysipelotrichia;Erysipelotrichales;Erysipelotrichaceae;Dielma	Bacteria;Proteobacteria;Alphaproteobacteria;Elsterales;URHD0088;Other	Bacteria;Proteobacteria;Alphaproteobacteria;Rhizobiales;Rhizobiaceae;Hoeflea	Bacteria;Proteobacteria;Gammaproteobacteria;Aeromonadales;Aeromonadaceae;Aeromonas		Bacteria;Firmicutes;Clostridia;Clostridiales;Lachnospiraceae;Lachnospiraceae NK4A136 group
Bacteria;Firmicutes;Clostridia;Clostridiales;Family XIII;Family XIII UCG-001	Bacteria;Chlamydiae;Chlamydiae;Chlamydiales;cvE6;Other		Bacteria;Firmicutes;Erysipelotrichia;Erysipelotrichales;Erysipelotrichaceae;Erysipelatoclostridium	Bacteria;Proteobacteria;Alphaproteobacteria;Elsterales;uncultured;Other	Bacteria;Proteobacteria;Alphaproteobacteria;Rhizobiales;Rhizobiales Incertae Sedis;Bauldia	Bacteria;Proteobacteria;Gammaproteobacteria;Aeromonadales;Succinivibrionaceae;Succinivibrio		Bacteria;Firmicutes;Clostridia;Clostridiales;Lachnospiraceae;Lachnospiraceae NK4B4 group
Bacteria;Firmicutes;Clostridia;Clostridiales;Family XIII;[Eubacterium] brachy group	Bacteria;Chloroflexi;AD3;uncultured bacterium;Other;Other		Bacteria;Firmicutes;Erysipelotrichia;Erysipelotrichales;Erysipelotrichaceae;Erysipelotrichaceae UCG-003	Bacteria;Proteobacteria;Alphaproteobacteria;Other;Other;Other	Bacteria;Proteobacteria;Alphaproteobacteria;Rhodobacterales;Rhodobacteraceae;Gemmobacter	Bacteria;Proteobacteria;Gammaproteobacteria;Betaproteobacteriales;Burkholderiaceae;Achromobacter		Bacteria;Firmicutes;Clostridia;Clostridiales;Lachnospiraceae;Lachnospiraceae UCG-001
Bacteria;Firmicutes;Clostridia;Clostridiales;Family XIII;[Eubacterium] nodatum group	Bacteria;Chloroflexi;Anaerolineae;Anaerolineales;Anaerolineaceae;uncultured		Bacteria;Firmicutes;Erysipelotrichia;Erysipelotrichales;Erysipelotrichaceae;Erysipelotrichaceae UCG-004	Bacteria;Proteobacteria;Alphaproteobacteria;Rhizobiales;Beijerinckiaceae;Roseiarcus	Bacteria;Proteobacteria;Alphaproteobacteria;Rhodobacterales;Rhodobacteraceae;Rubellimicrobium	Bacteria;Proteobacteria;Gammaproteobacteria;Betaproteobacteriales;Burkholderiaceae;Alcaligenes		Bacteria;Firmicutes;Clostridia;Clostridiales;Lachnospiraceae;Lachnospiraceae UCG-003
Bacteria;Firmicutes;Clostridia;Clostridiales;Family XIII;uncultured	Bacteria;Chloroflexi;Anaerolineae;SBR1031;A4b;Other		Bacteria;Firmicutes;Erysipelotrichia;Erysipelotrichales;Erysipelotrichaceae;Faecalicoccus	Bacteria;Proteobacteria;Alphaproteobacteria;Rhizobiales;KF-JG30-B3;uncultured bacterium	Bacteria;Proteobacteria;Alphaproteobacteria;Rickettsiales;Mitochondria;Musa ABB Group	Bacteria;Proteobacteria;Gammaproteobacteria;Betaproteobacteriales;Burkholderiaceae;Comamonas		Bacteria;Firmicutes;Clostridia;Clostridiales;Lachnospiraceae;Lachnospiraceae UCG-004
Bacteria;Firmicutes;Clostridia;Clostridiales;Gracilibacteraceae;Lutispora	Bacteria;Chloroflexi;JG30-KF-CM66;uncultured bacterium;Other;Other		Bacteria;Firmicutes;Erysipelotrichia;Erysipelotrichales;Erysipelotrichaceae;Faecalitalea	Bacteria;Proteobacteria;Alphaproteobacteria;Rhodospirillales;Magnetospirillaceae;Other	Bacteria;Proteobacteria;Alphaproteobacteria;Rickettsiales;Mitochondria;Other	Bacteria;Proteobacteria;Gammaproteobacteria;Betaproteobacteriales;Burkholderiaceae;Delftia		Bacteria;Firmicutes;Clostridia;Clostridiales;Lachnospiraceae;Lachnospiraceae UCG-008
Bacteria;Firmicutes;Clostridia;Clostridiales;Gracilibacteraceae;uncultured	Bacteria;Chloroflexi;KD4-96;uncultured bacterium;Other;Other		Bacteria;Firmicutes;Erysipelotrichia;Erysipelotrichales;Erysipelotrichaceae;Firmicutes bacterium CAG:345	Bacteria;Proteobacteria;Alphaproteobacteria;Rhodospirillales;uncultured;uncultured bacterium	Bacteria;Proteobacteria;Alphaproteobacteria;Rickettsiales;uncultured;uncultured alpha proteobacterium	Bacteria;Proteobacteria;Gammaproteobacteria;Betaproteobacteriales;Burkholderiaceae;Other		Bacteria;Firmicutes;Clostridia;Clostridiales;Lachnospiraceae;Lachnospiraceae UCG-009
Bacteria;Firmicutes;Clostridia;Clostridiales;Lachnospiraceae;ASF356	Bacteria;Chloroflexi;Ktedonobacteria;C0119;uncultured Chloroflexi bacterium;Other		Bacteria;Firmicutes;Erysipelotrichia;Erysipelotrichales;Erysipelotrichaceae;Holdemanella	Bacteria;Proteobacteria;Deltaproteobacteria;Desulfarculales;Desulfarculaceae;uncultured	Bacteria;Proteobacteria;Alphaproteobacteria;SAR11 clade;Clade I;Clade Ib	Bacteria;Proteobacteria;Gammaproteobacteria;Betaproteobacteriales;Burkholderiaceae;Ralstonia		Bacteria;Firmicutes;Clostridia;Clostridiales;Lachnospiraceae;Lachnospiraceae UCG-010
Bacteria;Firmicutes;Clostridia;Clostridiales;Lachnospiraceae;Acetatifactor	Bacteria;Chloroflexi;Ktedonobacteria;Ktedonobacterales;JG30-KF-AS9;uncultured bacterium		Bacteria;Firmicutes;Erysipelotrichia;Erysipelotrichales;Erysipelotrichaceae;Other	Bacteria;Proteobacteria;Deltaproteobacteria;Desulfobacterales;Desulfobacteraceae;uncultured	Bacteria;Proteobacteria;Alphaproteobacteria;Sphingomonadales;Sphingomonadaceae;Sphingorhabdus	Bacteria;Proteobacteria;Gammaproteobacteria;Betaproteobacteriales;Burkholderiaceae;Sutterella		Bacteria;Firmicutes;Clostridia;Clostridiales;Lachnospiraceae;Lachnospiraceae XPB1014 group
Bacteria;Firmicutes;Clostridia;Clostridiales;Lachnospiraceae;Acetitomaculum	Bacteria;Chloroflexi;Ktedonobacteria;Ktedonobacterales;Ktedonobacteraceae;FCPS473		Bacteria;Firmicutes;Erysipelotrichia;Erysipelotrichales;Erysipelotrichaceae;Solobacterium	Bacteria;Proteobacteria;Deltaproteobacteria;Desulfobacterales;Desulfobulbaceae;Other	Bacteria;Proteobacteria;Deltaproteobacteria;Bdellovibrionales;Bacteriovoracaceae;Halobacteriovorax	Bacteria;Proteobacteria;Gammaproteobacteria;Enterobacteriales;Enterobacteriaceae;Buttiauxella		Bacteria;Firmicutes;Clostridia;Clostridiales;Lachnospiraceae;Marvinbryantia
Bacteria;Firmicutes;Clostridia;Clostridiales;Lachnospiraceae;Agathobacter	Bacteria;Chloroflexi;Ktedonobacteria;Ktedonobacterales;Ktedonobacteraceae;HSB OF53-F07		Bacteria;Firmicutes;Erysipelotrichia;Erysipelotrichales;Erysipelotrichaceae;[Clostridium] innocuum group	Bacteria;Proteobacteria;Deltaproteobacteria;Desulfovibrionales;Desulfovibrionaceae;uncultured	Bacteria;Proteobacteria;Deltaproteobacteria;Bdellovibrionales;Bacteriovoracaceae;Peredibacter	Bacteria;Proteobacteria;Gammaproteobacteria;Enterobacteriales;Enterobacteriaceae;Enterobacter		Bacteria;Firmicutes;Clostridia;Clostridiales;Lachnospiraceae;Moryella
Bacteria;Firmicutes;Clostridia;Clostridiales;Lachnospiraceae;Anaerocolumna	Bacteria;Chloroflexi;Ktedonobacteria;Ktedonobacterales;Ktedonobacteraceae;uncultured		Bacteria;Firmicutes;Erysipelotrichia;Erysipelotrichales;Erysipelotrichaceae;uncultured	Bacteria;Proteobacteria;Deltaproteobacteria;Desulfuromonadales;Geobacteraceae;Geobacter	Bacteria;Proteobacteria;Deltaproteobacteria;Bdellovibrionales;Bdellovibrionaceae;OM27 clade	Bacteria;Proteobacteria;Gammaproteobacteria;Enterobacteriales;Enterobacteriaceae;Escherichia-Shigella		Bacteria;Firmicutes;Clostridia;Clostridiales;Lachnospiraceae;Oribacterium
Bacteria;Firmicutes;Clostridia;Clostridiales;Lachnospiraceae;Anaerosporobacter	Bacteria;Chloroflexi;TK10;uncultured Chloroflexi bacterium;Other;Other		Bacteria;Firmicutes;Erysipelotrichia;Erysipelotrichales;Erysipelotrichaceae;uncultured bacterium	Bacteria;Proteobacteria;Deltaproteobacteria;Desulfuromonadales;Geobacteraceae;Other	Bacteria;Proteobacteria;Deltaproteobacteria;Desulfobacterales;Desulfobulbaceae;Desulfofustis	Bacteria;Proteobacteria;Gammaproteobacteria;Enterobacteriales;Enterobacteriaceae;Hafnia-Obesumbacterium		Bacteria;Firmicutes;Clostridia;Clostridiales;Lachnospiraceae;Other
Bacteria;Firmicutes;Clostridia;Clostridiales;Lachnospiraceae;Anaerostipes	Bacteria;Chloroflexi;TK10;uncultured bacterium;Other;Other		Bacteria;Firmicutes;Negativicutes;Selenomonadales;Acidaminococcaceae;Acidaminococcus	Bacteria;Proteobacteria;Deltaproteobacteria;MBNT15;Other;Other	Bacteria;Proteobacteria;Deltaproteobacteria;Desulfobacterales;Desulfobulbaceae;Desulfurivibrio	Bacteria;Proteobacteria;Gammaproteobacteria;Enterobacteriales;Enterobacteriaceae;Klebsiella		Bacteria;Firmicutes;Clostridia;Clostridiales;Lachnospiraceae;Roseburia
Bacteria;Firmicutes;Clostridia;Clostridiales;Lachnospiraceae;Blautia	Bacteria;Cyanobacteria;Melainabacteria;Gastranaerophilales;Other;Other		Bacteria;Firmicutes;Negativicutes;Selenomonadales;Acidaminococcaceae;Phascolarctobacterium	Bacteria;Proteobacteria;Deltaproteobacteria;MBNT15;uncultured bacterium;Other	Bacteria;Proteobacteria;Deltaproteobacteria;Desulfobacterales;Desulfobulbaceae;Other	Bacteria;Proteobacteria;Gammaproteobacteria;Enterobacteriales;Enterobacteriaceae;Morganella		Bacteria;Firmicutes;Clostridia;Clostridiales;Lachnospiraceae;Sellimonas
Bacteria;Firmicutes;Clostridia;Clostridiales;Lachnospiraceae;Butyrivibrio 2	Bacteria;Cyanobacteria;Melainabacteria;Gastranaerophilales;uncultured bacterium;Other		Bacteria;Firmicutes;Negativicutes;Selenomonadales;Acidaminococcaceae;Succiniclasticum	Bacteria;Proteobacteria;Deltaproteobacteria;Oligoflexales;0319-6G20;Other	Bacteria;Proteobacteria;Deltaproteobacteria;Desulfovibrionales;Desulfovibrionaceae;Mailhella	Bacteria;Proteobacteria;Gammaproteobacteria;Enterobacteriales;Enterobacteriaceae;Other		Bacteria;Firmicutes;Clostridia;Clostridiales;Lachnospiraceae;Shuttleworthia
Bacteria;Firmicutes;Clostridia;Clostridiales;Lachnospiraceae;CAG-56	Bacteria;Cyanobacteria;Melainabacteria;Obscuribacterales;uncultured bacterium;Other		Bacteria;Firmicutes;Negativicutes;Selenomonadales;Veillonellaceae;Dialister	Bacteria;Proteobacteria;Gammaproteobacteria;Aeromonadales;Aeromonadaceae;Other	Bacteria;Proteobacteria;Deltaproteobacteria;Myxococcales;Polyangiaceae;Aetherobacter	Bacteria;Proteobacteria;Gammaproteobacteria;Enterobacteriales;Enterobacteriaceae;Proteus		Bacteria;Firmicutes;Clostridia;Clostridiales;Lachnospiraceae;Stomatobaculum
Bacteria;Firmicutes;Clostridia;Clostridiales;Lachnospiraceae;Coprococcus 1	Bacteria;Cyanobacteria;Oxyphotobacteria;Chloroplast;Klebsormidium flaccidum;Other		Bacteria;Firmicutes;Negativicutes;Selenomonadales;Veillonellaceae;Megamonas	Bacteria;Proteobacteria;Gammaproteobacteria;Aeromonadales;Aeromonadaceae;Tolumonas	Bacteria;Proteobacteria;Deltaproteobacteria;Oligoflexales;0319-6G20;metagenome	Bacteria;Proteobacteria;Gammaproteobacteria;Enterobacteriales;Enterobacteriaceae;Providencia		Bacteria;Firmicutes;Clostridia;Clostridiales;Lachnospiraceae;Syntrophococcus
Bacteria;Firmicutes;Clostridia;Clostridiales;Lachnospiraceae;Coprococcus 2	Bacteria;Cyanobacteria;Oxyphotobacteria;Chloroplast;Nicotiana tabacum (common tobacco);Other		Bacteria;Firmicutes;Negativicutes;Selenomonadales;Veillonellaceae;Mitsuokella	Bacteria;Proteobacteria;Gammaproteobacteria;Alteromonadales;Alteromonadaceae;Alishewanella	Bacteria;Proteobacteria;Deltaproteobacteria;Syntrophobacterales;Syntrophaceae;Desulfobacca	Bacteria;Proteobacteria;Gammaproteobacteria;Enterobacteriales;Enterobacteriaceae;Rahnella		Bacteria;Firmicutes;Clostridia;Clostridiales;Lachnospiraceae;Tyzzerella
Bacteria;Firmicutes;Clostridia;Clostridiales;Lachnospiraceae;Coprococcus 3	Bacteria;Cyanobacteria;Oxyphotobacteria;Chloroplast;Solanum melongena (eggplant);Other		Bacteria;Firmicutes;Negativicutes;Selenomonadales;Veillonellaceae;Veillonella	Bacteria;Proteobacteria;Gammaproteobacteria;Alteromonadales;Alteromonadaceae;Other	Bacteria;Proteobacteria;Gammaproteobacteria;Aeromonadales;Aeromonadaceae;Aeromonas	Bacteria;Proteobacteria;Gammaproteobacteria;Enterobacteriales;Enterobacteriaceae;Raoultella		Bacteria;Firmicutes;Clostridia;Clostridiales;Lachnospiraceae;Tyzzerella 3
Bacteria;Firmicutes;Clostridia;Clostridiales;Lachnospiraceae;Dorea	Bacteria;Cyanobacteria;Oxyphotobacteria;Chloroplast;uncultured bacterium;Other		Bacteria;Fusobacteria;Fusobacteriia;Fusobacteriales;Fusobacteriaceae;Fusobacterium	Bacteria;Proteobacteria;Gammaproteobacteria;Alteromonadales;Alteromonadales Incertae Sedis;Alkalimonas	Bacteria;Proteobacteria;Gammaproteobacteria;Aeromonadales;Succinivibrionaceae;Succinivibrio	Bacteria;Proteobacteria;Gammaproteobacteria;Enterobacteriales;Enterobacteriaceae;Salmonella		Bacteria;Firmicutes;Clostridia;Clostridiales;Lachnospiraceae;Tyzzerella 4
Bacteria;Firmicutes;Clostridia;Clostridiales;Lachnospiraceae;Eisenbergiella	Bacteria;Cyanobacteria;Sericytochromatia;uncultured bacterium;Other;Other		Bacteria;Fusobacteria;Fusobacteriia;Fusobacteriales;Leptotrichiaceae;Leptotrichia	Bacteria;Proteobacteria;Gammaproteobacteria;Alteromonadales;Other;Other	Bacteria;Proteobacteria;Gammaproteobacteria;Aeromonadales;Succinivibrionaceae;uncultured	Bacteria;Proteobacteria;Gammaproteobacteria;Enterobacteriales;Enterobacteriaceae;Serratia		Bacteria;Firmicutes;Clostridia;Clostridiales;Lachnospiraceae;UC5-1-2E3
Bacteria;Firmicutes;Clostridia;Clostridiales;Lachnospiraceae;GCA-900066755	Bacteria;Deinococcus-Thermus;Deinococci;Thermales;Thermaceae;Meiothermus		Bacteria;Lentisphaerae;Lentisphaeria;Victivallales;vadinBE97;Other	Bacteria;Proteobacteria;Gammaproteobacteria;Arenicellales;Arenicellaceae;Candidatus Thiosymbion	Bacteria;Proteobacteria;Gammaproteobacteria;Arenicellales;Arenicellaceae;uncultured	Bacteria;Proteobacteria;Gammaproteobacteria;Pasteurellales;Pasteurellaceae;Haemophilus		Bacteria;Firmicutes;Clostridia;Clostridiales;Lachnospiraceae;[Bacteroides] pectinophilus group
Bacteria;Firmicutes;Clostridia;Clostridiales;Lachnospiraceae;Herbinix	Bacteria;Deinococcus-Thermus;Deinococci;Thermales;Thermaceae;Thermus		Bacteria;Other;Other;Other;Other;Other	Bacteria;Proteobacteria;Gammaproteobacteria;Betaproteobacteriales;A21b;Other	Bacteria;Proteobacteria;Gammaproteobacteria;Betaproteobacteriales;Burkholderiaceae;Acidovorax	Bacteria;Proteobacteria;Gammaproteobacteria;Pseudomonadales;Moraxellaceae;Psychrobacter		Bacteria;Firmicutes;Clostridia;Clostridiales;Lachnospiraceae;[Eubacterium] eligens group
Bacteria;Firmicutes;Clostridia;Clostridiales;Lachnospiraceae;Hungatella	Bacteria;Dependentiae;Babeliae;Babeliales;Vermiphilaceae;uncultured bacterium		Bacteria;Proteobacteria;Alphaproteobacteria;Rhizobiales;Beijerinckiaceae;Methylobacterium	Bacteria;Proteobacteria;Gammaproteobacteria;Betaproteobacteriales;A21b;uncultured bacterium	Bacteria;Proteobacteria;Gammaproteobacteria;Betaproteobacteriales;Burkholderiaceae;Advenella	Bacteria;Proteobacteria;Gammaproteobacteria;Pseudomonadales;Pseudomonadaceae;Pseudomonas		Bacteria;Firmicutes;Clostridia;Clostridiales;Lachnospiraceae;[Eubacterium] fissicatena group
Bacteria;Firmicutes;Clostridia;Clostridiales;Lachnospiraceae;Incertae Sedis	Bacteria;Dependentiae;Babeliae;Babeliales;uncultured bacterium;Other		Bacteria;Proteobacteria;Alphaproteobacteria;Rhizobiales;Rhizobiaceae;Ochrobactrum	Bacteria;Proteobacteria;Gammaproteobacteria;Betaproteobacteriales;Burkholderiaceae;Limnobacter	Bacteria;Proteobacteria;Gammaproteobacteria;Betaproteobacteriales;Burkholderiaceae;Alcaligenes	Bacteria;Proteobacteria;Gammaproteobacteria;Xanthomonadales;Xanthomonadaceae;Pseudoxanthomonas		Bacteria;Firmicutes;Clostridia;Clostridiales;Lachnospiraceae;[Eubacterium] hallii group
Bacteria;Firmicutes;Clostridia;Clostridiales;Lachnospiraceae;Lachnoclostridium	Bacteria;Elusimicrobia;Elusimicrobia;Elusimicrobiales;Elusimicrobiaceae;Elusimicrobium		Bacteria;Proteobacteria;Alphaproteobacteria;Rhizobiales;Rhizobiaceae;Other	Bacteria;Proteobacteria;Gammaproteobacteria;Betaproteobacteriales;Burkholderiaceae;Mitsuaria	Bacteria;Proteobacteria;Gammaproteobacteria;Betaproteobacteriales;Burkholderiaceae;Other	Bacteria;Proteobacteria;Gammaproteobacteria;Xanthomonadales;Xanthomonadaceae;Stenotrophomonas		Bacteria;Firmicutes;Clostridia;Clostridiales;Lachnospiraceae;[Eubacterium] oxidoreducens group
Bacteria;Firmicutes;Clostridia;Clostridiales;Lachnospiraceae;Lachnoclostridium 10	Bacteria;Elusimicrobia;Elusimicrobia;Lineage IV;uncultured bacterium;Other		Bacteria;Proteobacteria;Alphaproteobacteria;Rhizobiales;Rhizobiaceae;Pseudochrobactrum	Bacteria;Proteobacteria;Gammaproteobacteria;Betaproteobacteriales;Burkholderiaceae;Noviherbaspirillum	Bacteria;Proteobacteria;Gammaproteobacteria;Betaproteobacteriales;Burkholderiaceae;Ramlibacter	Bacteria;Synergistetes;Synergistia;Synergistales;Synergistaceae;Cloacibacillus		Bacteria;Firmicutes;Clostridia;Clostridiales;Lachnospiraceae;[Eubacterium] ruminantium group
Bacteria;Firmicutes;Clostridia;Clostridiales;Lachnospiraceae;Lachnoclostridium 5	Bacteria;Elusimicrobia;Lineage IIa;Other;Other;Other		Bacteria;Proteobacteria;Alphaproteobacteria;Rhodobacterales;Rhodobacteraceae;Paracoccus	Bacteria;Proteobacteria;Gammaproteobacteria;Betaproteobacteriales;Burkholderiaceae;Oxalicibacterium	Bacteria;Proteobacteria;Gammaproteobacteria;Betaproteobacteriales;Burkholderiaceae;Rhodoferax	Bacteria;Tenericutes;Mollicutes;Izimaplasmatales;Other;Other		Bacteria;Firmicutes;Clostridia;Clostridiales;Lachnospiraceae;[Eubacterium] ventriosum group
Bacteria;Firmicutes;Clostridia;Clostridiales;Lachnospiraceae;Lachnospiraceae AC2044 group	Bacteria;Elusimicrobia;Lineage IIa;uncultured bacterium;Other;Other		Bacteria;Proteobacteria;Alphaproteobacteria;Rhodospirillales;uncultured;Other	Bacteria;Proteobacteria;Gammaproteobacteria;Betaproteobacteriales;Burkholderiaceae;Rhizobacter	Bacteria;Proteobacteria;Gammaproteobacteria;Betaproteobacteriales;Chromobacteriaceae;Crenobacter	Bacteria;Tenericutes;Mollicutes;Mollicutes RF39;Other;Other		Bacteria;Firmicutes;Clostridia;Clostridiales;Lachnospiraceae;[Eubacterium] xylanophilum group
Bacteria;Firmicutes;Clostridia;Clostridiales;Lachnospiraceae;Lachnospiraceae FCS020 group	Bacteria;FBP;uncultured bacterium;Other;Other;Other		Bacteria;Proteobacteria;Alphaproteobacteria;Rhodospirillales;uncultured;gut metagenome	Bacteria;Proteobacteria;Gammaproteobacteria;Betaproteobacteriales;Burkholderiaceae;Undibacterium	Bacteria;Proteobacteria;Gammaproteobacteria;Betaproteobacteriales;Chromobacteriaceae;Paludibacterium	Bacteria;Tenericutes;Mollicutes;Mollicutes RF39;uncultured bacterium;Other		Bacteria;Firmicutes;Clostridia;Clostridiales;Lachnospiraceae;[Ruminococcus] gauvreauii group
Bacteria;Firmicutes;Clostridia;Clostridiales;Lachnospiraceae;Lachnospiraceae NC2004 group	Bacteria;FCPU426;uncultured bacterium;Other;Other;Other		Bacteria;Proteobacteria;Alphaproteobacteria;Rhodospirillales;uncultured;uncultured bacterium	Bacteria;Proteobacteria;Gammaproteobacteria;Betaproteobacteriales;Burkholderiaceae;s3t2d-1089	Bacteria;Proteobacteria;Gammaproteobacteria;Betaproteobacteriales;Chromobacteriaceae;Vogesella	Bacteria;Tenericutes;Mollicutes;Mollicutes RF39;uncultured rumen bacterium;Other		Bacteria;Firmicutes;Clostridia;Clostridiales;Lachnospiraceae;[Ruminococcus] gnavus group
Bacteria;Firmicutes;Clostridia;Clostridiales;Lachnospiraceae;Lachnospiraceae ND3007 group	Bacteria;Firmicutes;Bacilli;Bacillales;Alicyclobacillaceae;Alicyclobacillus		Bacteria;Proteobacteria;Alphaproteobacteria;Rickettsiales;Mitochondria;Other	Bacteria;Proteobacteria;Gammaproteobacteria;Betaproteobacteriales;Chromobacteriaceae;Crenobacter	Bacteria;Proteobacteria;Gammaproteobacteria;Betaproteobacteriales;Neisseriaceae;Conchiformibius	Bacteria;Verrucomicrobia;Verrucomicrobiae;Opitutales;Puniceicoccaceae;uncultured		Bacteria;Firmicutes;Clostridia;Clostridiales;Lachnospiraceae;[Ruminococcus] torques group
Bacteria;Firmicutes;Clostridia;Clostridiales;Lachnospiraceae;Lachnospiraceae NK3A20 group	Bacteria;Firmicutes;Bacilli;Bacillales;Alicyclobacillaceae;Tumebacillus		Bacteria;Proteobacteria;Alphaproteobacteria;Sphingomonadales;Sphingomonadaceae;Altererythrobacter	Bacteria;Proteobacteria;Gammaproteobacteria;Betaproteobacteriales;Gallionellaceae;Candidatus Nitrotoga	Bacteria;Proteobacteria;Gammaproteobacteria;Betaproteobacteriales;Other;Other	Bacteria;Verrucomicrobia;Verrucomicrobiae;Verrucomicrobiales;Akkermansiaceae;Akkermansia		Bacteria;Firmicutes;Clostridia;Clostridiales;Lachnospiraceae;probable genus 10
Bacteria;Firmicutes;Clostridia;Clostridiales;Lachnospiraceae;Lachnospiraceae NK4A136 group	Bacteria;Firmicutes;Bacilli;Bacillales;Bacillaceae;Bacillus		Bacteria;Proteobacteria;Deltaproteobacteria;Bdellovibrionales;Bdellovibrionaceae;Bdellovibrio	Bacteria;Proteobacteria;Gammaproteobacteria;Betaproteobacteriales;Gallionellaceae;Other	Bacteria;Proteobacteria;Gammaproteobacteria;Betaproteobacteriales;Rhodocyclaceae;Candidatus Accumulibacter	Unassigned;Other;Other;Other;Other;Other		Bacteria;Firmicutes;Clostridia;Clostridiales;Lachnospiraceae;uncultured
Bacteria;Firmicutes;Clostridia;Clostridiales;Lachnospiraceae;Lachnospiraceae UCG-001	Bacteria;Firmicutes;Bacilli;Bacillales;Bacillaceae;Fictibacillus		Bacteria;Proteobacteria;Deltaproteobacteria;Desulfovibrionales;Desulfovibrionaceae;Desulfovibrio	Bacteria;Proteobacteria;Gammaproteobacteria;Betaproteobacteriales;Gallionellaceae;Sideroxydans	Bacteria;Proteobacteria;Gammaproteobacteria;Betaproteobacteriales;Rhodocyclaceae;Methyloversatilis			Bacteria;Firmicutes;Clostridia;Clostridiales;Lachnospiraceae;uncultured bacterium
Bacteria;Firmicutes;Clostridia;Clostridiales;Lachnospiraceae;Lachnospiraceae UCG-004	Bacteria;Firmicutes;Bacilli;Bacillales;Bacillaceae;Geobacillus		Bacteria;Proteobacteria;Deltaproteobacteria;Desulfovibrionales;Desulfovibrionaceae;uncultured	Bacteria;Proteobacteria;Gammaproteobacteria;Betaproteobacteriales;Hydrogenophilaceae;uncultured	Bacteria;Proteobacteria;Gammaproteobacteria;Betaproteobacteriales;Rhodocyclaceae;Thauera			Bacteria;Firmicutes;Clostridia;Clostridiales;Other;Other
Bacteria;Firmicutes;Clostridia;Clostridiales;Lachnospiraceae;Lachnospiraceae UCG-009	Bacteria;Firmicutes;Bacilli;Bacillales;Bacillaceae;Gracilibacillus		Bacteria;Proteobacteria;Gammaproteobacteria;Aeromonadales;Aeromonadaceae;Aeromonas	Bacteria;Proteobacteria;Gammaproteobacteria;Betaproteobacteriales;Nitrosomonadaceae;Nitrosomonas	Bacteria;Proteobacteria;Gammaproteobacteria;Betaproteobacteriales;Sulfuricellaceae;Sulfuriferula			Bacteria;Firmicutes;Clostridia;Clostridiales;Peptococcaceae;Peptococcus
Bacteria;Firmicutes;Clostridia;Clostridiales;Lachnospiraceae;Lachnospiraceae XPB1014 group	Bacteria;Firmicutes;Bacilli;Bacillales;Bacillaceae;Oceanobacillus		Bacteria;Proteobacteria;Gammaproteobacteria;Aeromonadales;Other;Other	Bacteria;Proteobacteria;Gammaproteobacteria;Betaproteobacteriales;Other;Other	Bacteria;Proteobacteria;Gammaproteobacteria;Betaproteobacteriales;TRA3-20;metagenome			Bacteria;Firmicutes;Clostridia;Clostridiales;Peptococcaceae;uncultured
Bacteria;Firmicutes;Clostridia;Clostridiales;Lachnospiraceae;Other	Bacteria;Firmicutes;Bacilli;Bacillales;Bacillaceae;Other		Bacteria;Proteobacteria;Gammaproteobacteria;Aeromonadales;Succinivibrionaceae;Succinivibrio	Bacteria;Proteobacteria;Gammaproteobacteria;Betaproteobacteriales;Rhodocyclaceae;Candidatus Accumulibacter	Bacteria;Proteobacteria;Gammaproteobacteria;Cardiobacteriales;Cardiobacteriaceae;Suttonella			Bacteria;Firmicutes;Clostridia;Clostridiales;Peptostreptococcaceae;Other
Bacteria;Firmicutes;Clostridia;Clostridiales;Lachnospiraceae;Pseudobutyrivibrio	Bacteria;Firmicutes;Bacilli;Bacillales;Bacillaceae;Pontibacillus		Bacteria;Proteobacteria;Gammaproteobacteria;Betaproteobacteriales;Burkholderiaceae;Achromobacter	Bacteria;Proteobacteria;Gammaproteobacteria;Betaproteobacteriales;Rhodocyclaceae;Other	Bacteria;Proteobacteria;Gammaproteobacteria;Chromatiales;Chromatiaceae;Thiohalocapsa			Bacteria;Firmicutes;Clostridia;Clostridiales;Peptostreptococcaceae;Peptostreptococcus
Bacteria;Firmicutes;Clostridia;Clostridiales;Lachnospiraceae;Robinsoniella	Bacteria;Firmicutes;Bacilli;Bacillales;Bacillaceae;Tepidibacillus		Bacteria;Proteobacteria;Gammaproteobacteria;Betaproteobacteriales;Burkholderiaceae;Alcaligenes	Bacteria;Proteobacteria;Gammaproteobacteria;Betaproteobacteriales;SC-I-84;uncultured bacterium	Bacteria;Proteobacteria;Gammaproteobacteria;Diplorickettsiales;Diplorickettsiaceae;uncultured			Bacteria;Firmicutes;Clostridia;Clostridiales;Peptostreptococcaceae;Romboutsia
Bacteria;Firmicutes;Clostridia;Clostridiales;Lachnospiraceae;Roseburia	Bacteria;Firmicutes;Bacilli;Bacillales;Family XII;Exiguobacterium		Bacteria;Proteobacteria;Gammaproteobacteria;Betaproteobacteriales;Burkholderiaceae;Comamonas	Bacteria;Proteobacteria;Gammaproteobacteria;Cardiobacteriales;Cardiobacteriaceae;uncultured	Bacteria;Proteobacteria;Gammaproteobacteria;Ectothiorhodospirales;Ectothiorhodospiraceae;Thiogranum			Bacteria;Firmicutes;Clostridia;Clostridiales;Peptostreptococcaceae;Terrisporobacter
Bacteria;Firmicutes;Clostridia;Clostridiales;Lachnospiraceae;Sellimonas	Bacteria;Firmicutes;Bacilli;Bacillales;Paenibacillaceae;Ammoniphilus		Bacteria;Proteobacteria;Gammaproteobacteria;Betaproteobacteriales;Burkholderiaceae;Cupriavidus	Bacteria;Proteobacteria;Gammaproteobacteria;Cellvibrionales;Spongiibacteraceae;Other	Bacteria;Proteobacteria;Gammaproteobacteria;Enterobacteriales;Enterobacteriaceae;Candidatus Curculioniphilus			Bacteria;Firmicutes;Clostridia;Clostridiales;Peptostreptococcaceae;uncultured
Bacteria;Firmicutes;Clostridia;Clostridiales;Lachnospiraceae;Syntrophococcus	Bacteria;Firmicutes;Bacilli;Bacillales;Paenibacillaceae;Cohnella		Bacteria;Proteobacteria;Gammaproteobacteria;Betaproteobacteriales;Burkholderiaceae;Delftia	Bacteria;Proteobacteria;Gammaproteobacteria;Chromatiales;Chromatiaceae;Halochromatium	Bacteria;Proteobacteria;Gammaproteobacteria;Enterobacteriales;Enterobacteriaceae;Citrobacter			Bacteria;Firmicutes;Clostridia;Clostridiales;Ruminococcaceae;Acetanaerobacterium
Bacteria;Firmicutes;Clostridia;Clostridiales;Lachnospiraceae;Tyzzerella 4	Bacteria;Firmicutes;Bacilli;Bacillales;Planococcaceae;Kurthia		Bacteria;Proteobacteria;Gammaproteobacteria;Betaproteobacteriales;Burkholderiaceae;Diaphorobacter	Bacteria;Proteobacteria;Gammaproteobacteria;Chromatiales;Chromatiaceae;Other	Bacteria;Proteobacteria;Gammaproteobacteria;Enterobacteriales;Enterobacteriaceae;Erwinia			Bacteria;Firmicutes;Clostridia;Clostridiales;Ruminococcaceae;Anaerofilum
Bacteria;Firmicutes;Clostridia;Clostridiales;Lachnospiraceae;UC5-1-2E3	Bacteria;Firmicutes;Bacilli;Bacillales;Planococcaceae;Lysinibacillus		Bacteria;Proteobacteria;Gammaproteobacteria;Betaproteobacteriales;Burkholderiaceae;Other	Bacteria;Proteobacteria;Gammaproteobacteria;Diplorickettsiales;Diplorickettsiaceae;Aquicella	Bacteria;Proteobacteria;Gammaproteobacteria;Enterobacteriales;Enterobacteriaceae;Raoultella			Bacteria;Firmicutes;Clostridia;Clostridiales;Ruminococcaceae;Anaerotruncus
Bacteria;Firmicutes;Clostridia;Clostridiales;Lachnospiraceae;XBB1006	Bacteria;Firmicutes;Bacilli;Bacillales;Planococcaceae;Other		Bacteria;Proteobacteria;Gammaproteobacteria;Betaproteobacteriales;Burkholderiaceae;Parasutterella	Bacteria;Proteobacteria;Gammaproteobacteria;Ectothiorhodospirales;Ectothiorhodospiraceae;Thiogranum	Bacteria;Proteobacteria;Gammaproteobacteria;Enterobacteriales;Enterobacteriaceae;Salmonella			Bacteria;Firmicutes;Clostridia;Clostridiales;Ruminococcaceae;Angelakisella
Bacteria;Firmicutes;Clostridia;Clostridiales;Lachnospiraceae;[Acetivibrio] ethanolgignens group	Bacteria;Firmicutes;Bacilli;Bacillales;Planococcaceae;Psychrobacillus		Bacteria;Proteobacteria;Gammaproteobacteria;Betaproteobacteriales;Burkholderiaceae;Pigmentiphaga	Bacteria;Proteobacteria;Gammaproteobacteria;Ectothiorhodospirales;Thioalkalispiraceae;Thioalkalispira	Bacteria;Proteobacteria;Gammaproteobacteria;Enterobacteriales;Enterobacteriaceae;Serratia			Bacteria;Firmicutes;Clostridia;Clostridiales;Ruminococcaceae;Butyricicoccus
Bacteria;Firmicutes;Clostridia;Clostridiales;Lachnospiraceae;[Bacteroides] pectinophilus group	Bacteria;Firmicutes;Bacilli;Bacillales;Planococcaceae;Rummeliibacillus		Bacteria;Proteobacteria;Gammaproteobacteria;Betaproteobacteriales;Burkholderiaceae;Ralstonia	Bacteria;Proteobacteria;Gammaproteobacteria;Ectothiorhodospirales;Thioalkalispiraceae;Thiohalophilus	Bacteria;Proteobacteria;Gammaproteobacteria;Enterobacteriales;Enterobacteriaceae;Shimwellia			Bacteria;Firmicutes;Clostridia;Clostridiales;Ruminococcaceae;CAG-352
Bacteria;Firmicutes;Clostridia;Clostridiales;Lachnospiraceae;[Eubacterium] fissicatena group	Bacteria;Firmicutes;Bacilli;Bacillales;Planococcaceae;Solibacillus		Bacteria;Proteobacteria;Gammaproteobacteria;Betaproteobacteriales;Burkholderiaceae;Sutterella	Bacteria;Proteobacteria;Gammaproteobacteria;Enterobacteriales;Enterobacteriaceae;Edwardsiella	Bacteria;Proteobacteria;Gammaproteobacteria;Enterobacteriales;Enterobacteriaceae;Sodalis			Bacteria;Firmicutes;Clostridia;Clostridiales;Ruminococcaceae;Candidatus Soleaferrea
Bacteria;Firmicutes;Clostridia;Clostridiales;Lachnospiraceae;[Eubacterium] hallii group	Bacteria;Firmicutes;Bacilli;Bacillales;Sporolactobacillaceae;Pullulanibacillus		Bacteria;Proteobacteria;Gammaproteobacteria;Betaproteobacteriales;Neisseriaceae;Neisseria	Bacteria;Proteobacteria;Gammaproteobacteria;Enterobacteriales;Enterobacteriaceae;Kluyvera	Bacteria;Proteobacteria;Gammaproteobacteria;HOC36;Other;Other			Bacteria;Firmicutes;Clostridia;Clostridiales;Ruminococcaceae;Caproiciproducens
Bacteria;Firmicutes;Clostridia;Clostridiales;Lachnospiraceae;[Eubacterium] xylanophilum group	Bacteria;Firmicutes;Bacilli;Bacillales;Staphylococcaceae;Nosocomiicoccus		Bacteria;Proteobacteria;Gammaproteobacteria;Enterobacteriales;Enterobacteriaceae;Buttiauxella	Bacteria;Proteobacteria;Gammaproteobacteria;Enterobacteriales;Enterobacteriaceae;Pseudocitrobacter	Bacteria;Proteobacteria;Gammaproteobacteria;Immundisolibacterales;Immundisolibacteraceae;uncultured			Bacteria;Firmicutes;Clostridia;Clostridiales;Ruminococcaceae;DTU089
Bacteria;Firmicutes;Clostridia;Clostridiales;Lachnospiraceae;[Ruminococcus] gauvreauii group	Bacteria;Firmicutes;Bacilli;Bacillales;Staphylococcaceae;Salinicoccus		Bacteria;Proteobacteria;Gammaproteobacteria;Enterobacteriales;Enterobacteriaceae;Candidatus Blochmannia	Bacteria;Proteobacteria;Gammaproteobacteria;Enterobacteriales;Enterobacteriaceae;Shimwellia	Bacteria;Proteobacteria;Gammaproteobacteria;Legionellales;Legionellaceae;Legionella			Bacteria;Firmicutes;Clostridia;Clostridiales;Ruminococcaceae;Faecalibacterium
Bacteria;Firmicutes;Clostridia;Clostridiales;Lachnospiraceae;[Ruminococcus] torques group	Bacteria;Firmicutes;Bacilli;Bacillales;Staphylococcaceae;Staphylococcus		Bacteria;Proteobacteria;Gammaproteobacteria;Enterobacteriales;Enterobacteriaceae;Enterobacter	Bacteria;Proteobacteria;Gammaproteobacteria;Enterobacteriales;Enterobacteriaceae;Sodalis	Bacteria;Proteobacteria;Gammaproteobacteria;MBMPE27;uncultured bacterium;Other			Bacteria;Firmicutes;Clostridia;Clostridiales;Ruminococcaceae;Fastidiosipila
Bacteria;Firmicutes;Clostridia;Clostridiales;Lachnospiraceae;probable genus 10	Bacteria;Firmicutes;Bacilli;Lactobacillales;Aerococcaceae;Aerococcus		Bacteria;Proteobacteria;Gammaproteobacteria;Enterobacteriales;Enterobacteriaceae;Hafnia-Obesumbacterium	Bacteria;Proteobacteria;Gammaproteobacteria;HOC36;uncultured sediment bacterium;Other	Bacteria;Proteobacteria;Gammaproteobacteria;Methylococcales;Methylococcaceae;Candidatus Methylospira			Bacteria;Firmicutes;Clostridia;Clostridiales;Ruminococcaceae;Flavonifractor
Bacteria;Firmicutes;Clostridia;Clostridiales;Lachnospiraceae;uncultured	Bacteria;Firmicutes;Bacilli;Lactobacillales;Aerococcaceae;Eremococcus		Bacteria;Proteobacteria;Gammaproteobacteria;Enterobacteriales;Enterobacteriaceae;Klebsiella	Bacteria;Proteobacteria;Gammaproteobacteria;Immundisolibacterales;Immundisolibacteraceae;Immundisolibacter	Bacteria;Proteobacteria;Gammaproteobacteria;Oceanospirillales;Pseudohongiellaceae;Pseudohongiella			Bacteria;Firmicutes;Clostridia;Clostridiales;Ruminococcaceae;Fournierella
Bacteria;Firmicutes;Clostridia;Clostridiales;Lachnospiraceae;uncultured Firmicutes bacterium	Bacteria;Firmicutes;Bacilli;Lactobacillales;Aerococcaceae;Other		Bacteria;Proteobacteria;Gammaproteobacteria;Enterobacteriales;Enterobacteriaceae;Morganella	Bacteria;Proteobacteria;Gammaproteobacteria;Methylococcales;Methylococcaceae;Methylocaldum	Bacteria;Proteobacteria;Gammaproteobacteria;Other;Other;Other			Bacteria;Firmicutes;Clostridia;Clostridiales;Ruminococcaceae;GCA-900066225
Bacteria;Firmicutes;Clostridia;Clostridiales;Other;Other	Bacteria;Firmicutes;Bacilli;Lactobacillales;Carnobacteriaceae;Atopococcus		Bacteria;Proteobacteria;Gammaproteobacteria;Enterobacteriales;Enterobacteriaceae;Other	Bacteria;Proteobacteria;Gammaproteobacteria;Nitrosococcales;Methylophagaceae;Methylophaga	Bacteria;Proteobacteria;Gammaproteobacteria;PLTA13;metagenome;Other			Bacteria;Firmicutes;Clostridia;Clostridiales;Ruminococcaceae;Harryflintia
Bacteria;Firmicutes;Clostridia;Clostridiales;Peptococcaceae;Desulfotomaculum	Bacteria;Firmicutes;Bacilli;Lactobacillales;Enterococcaceae;Vagococcus		Bacteria;Proteobacteria;Gammaproteobacteria;Enterobacteriales;Enterobacteriaceae;Proteus	Bacteria;Proteobacteria;Gammaproteobacteria;Oceanospirillales;Nitrincolaceae;uncultured	Bacteria;Proteobacteria;Gammaproteobacteria;Pasteurellales;Pasteurellaceae;Other			Bacteria;Firmicutes;Clostridia;Clostridiales;Ruminococcaceae;Hydrogenoanaerobacterium
Bacteria;Firmicutes;Clostridia;Clostridiales;Peptococcaceae;Desulfurispora	Bacteria;Firmicutes;Bacilli;Lactobacillales;Lactobacillaceae;Lactobacillus		Bacteria;Proteobacteria;Gammaproteobacteria;Enterobacteriales;Enterobacteriaceae;Providencia	Bacteria;Proteobacteria;Gammaproteobacteria;Pseudomonadales;Moraxellaceae;Alkanindiges	Bacteria;Proteobacteria;Gammaproteobacteria;Pseudomonadales;Moraxellaceae;Acinetobacter			Bacteria;Firmicutes;Clostridia;Clostridiales;Ruminococcaceae;Intestinimonas
Bacteria;Firmicutes;Clostridia;Clostridiales;Peptostreptococcaceae;Clostridioides	Bacteria;Firmicutes;Bacilli;Lactobacillales;Lactobacillaceae;Pediococcus		Bacteria;Proteobacteria;Gammaproteobacteria;Enterobacteriales;Enterobacteriaceae;Rahnella	Bacteria;Proteobacteria;Gammaproteobacteria;Thiohalorhabdales;Thiohalorhabdaceae;Granulosicoccus	Bacteria;Proteobacteria;Gammaproteobacteria;Thiotrichales;Thiotrichaceae;Thiothrix			Bacteria;Firmicutes;Clostridia;Clostridiales;Ruminococcaceae;Negativibacillus
Bacteria;Firmicutes;Clostridia;Clostridiales;Peptostreptococcaceae;Romboutsia	Bacteria;Firmicutes;Bacilli;Lactobacillales;Leuconostocaceae;Fructobacillus		Bacteria;Proteobacteria;Gammaproteobacteria;Enterobacteriales;Enterobacteriaceae;Raoultella	Bacteria;Proteobacteria;Gammaproteobacteria;Thiotrichales;Thiotrichaceae;Other	Bacteria;Proteobacteria;Gammaproteobacteria;Thiotrichales;Thiotrichaceae;uncultured			Bacteria;Firmicutes;Clostridia;Clostridiales;Ruminococcaceae;Oscillibacter
Bacteria;Firmicutes;Clostridia;Clostridiales;Peptostreptococcaceae;Sporacetigenium	Bacteria;Firmicutes;Bacilli;Lactobacillales;Leuconostocaceae;Weissella		Bacteria;Proteobacteria;Gammaproteobacteria;Enterobacteriales;Enterobacteriaceae;Salmonella	Bacteria;Proteobacteria;Gammaproteobacteria;Thiotrichales;Thiotrichaceae;Thiothrix	Bacteria;Proteobacteria;Gammaproteobacteria;UBA10353 marine group;Other;Other			Bacteria;Firmicutes;Clostridia;Clostridiales;Ruminococcaceae;Oscillospira
Bacteria;Firmicutes;Clostridia;Clostridiales;Peptostreptococcaceae;uncultured	Bacteria;Firmicutes;Bacilli;Lactobacillales;Other;Other		Bacteria;Proteobacteria;Gammaproteobacteria;Enterobacteriales;Enterobacteriaceae;Serratia	Bacteria;Proteobacteria;Gammaproteobacteria;Thiotrichales;Thiotrichaceae;uncultured	Bacteria;Proteobacteria;Gammaproteobacteria;UBA10353 marine group;uncultured proteobacterium;Other			Bacteria;Firmicutes;Clostridia;Clostridiales;Ruminococcaceae;Other
Bacteria;Firmicutes;Clostridia;Clostridiales;Ruminococcaceae;Acetanaerobacterium	Bacteria;Firmicutes;Bacilli;Lactobacillales;P5D1-392;Other		Bacteria;Proteobacteria;Gammaproteobacteria;Enterobacteriales;Enterobacteriaceae;Yersinia	Bacteria;Proteobacteria;Gammaproteobacteria;UBA10353 marine group;Other;Other	Bacteria;Proteobacteria;Gammaproteobacteria;Xanthomonadales;Rhodanobacteraceae;Dokdonella			Bacteria;Firmicutes;Clostridia;Clostridiales;Ruminococcaceae;Papillibacter
Bacteria;Firmicutes;Clostridia;Clostridiales;Ruminococcaceae;Acetivibrio	Bacteria;Firmicutes;Bacilli;Lactobacillales;Streptococcaceae;Other		Bacteria;Proteobacteria;Gammaproteobacteria;Pasteurellales;Pasteurellaceae;Aggregatibacter	Bacteria;Proteobacteria;Gammaproteobacteria;UBA10353 marine group;uncultured bacterium;Other	Bacteria;Proteobacteria;Gammaproteobacteria;Xanthomonadales;Rhodanobacteraceae;Dyella			Bacteria;Firmicutes;Clostridia;Clostridiales;Ruminococcaceae;Phocea
Bacteria;Firmicutes;Clostridia;Clostridiales;Ruminococcaceae;Anaerotruncus	Bacteria;Firmicutes;Bacilli;Lactobacillales;Streptococcaceae;Streptococcus		Bacteria;Proteobacteria;Gammaproteobacteria;Pasteurellales;Pasteurellaceae;Haemophilus	Bacteria;Proteobacteria;Gammaproteobacteria;Vibrionales;Vibrionaceae;Salinivibrio	Bacteria;Proteobacteria;Gammaproteobacteria;Xanthomonadales;Rhodanobacteraceae;Other			Bacteria;Firmicutes;Clostridia;Clostridiales;Ruminococcaceae;Pygmaiobacter
Bacteria;Firmicutes;Clostridia;Clostridiales;Ruminococcaceae;Butyricicoccus	Bacteria;Firmicutes;Bacilli;Other;Other;Other		Bacteria;Proteobacteria;Gammaproteobacteria;Pseudomonadales;Moraxellaceae;Acinetobacter	Bacteria;Proteobacteria;Gammaproteobacteria;WD260;uncultured bacterium;Other	Bacteria;Proteobacteria;Gammaproteobacteria;Xanthomonadales;Xanthomonadaceae;Stenotrophomonas			Bacteria;Firmicutes;Clostridia;Clostridiales;Ruminococcaceae;Ruminiclostridium
Bacteria;Firmicutes;Clostridia;Clostridiales;Ruminococcaceae;Candidatus Soleaferrea	Bacteria;Firmicutes;Clostridia;Clostridiales;Caldicoprobacteraceae;Caldicoprobacter		Bacteria;Proteobacteria;Gammaproteobacteria;Pseudomonadales;Moraxellaceae;Psychrobacter	Bacteria;Proteobacteria;Gammaproteobacteria;Xanthomonadales;Other;Other	Bacteria;Rokubacteria;NC10;Rokubacteriales;uncultured bacterium;Other			Bacteria;Firmicutes;Clostridia;Clostridiales;Ruminococcaceae;Ruminiclostridium 1
Bacteria;Firmicutes;Clostridia;Clostridiales;Ruminococcaceae;Caproiciproducens	Bacteria;Firmicutes;Clostridia;Clostridiales;Christensenellaceae;Catabacter		Bacteria;Proteobacteria;Gammaproteobacteria;Pseudomonadales;Pseudomonadaceae;Other	Bacteria;Proteobacteria;Gammaproteobacteria;Xanthomonadales;Rhodanobacteraceae;Rhodanobacter	Bacteria;Spirochaetes;Leptospirae;Leptospirales;Leptospiraceae;Leptospira			Bacteria;Firmicutes;Clostridia;Clostridiales;Ruminococcaceae;Ruminiclostridium 5
Bacteria;Firmicutes;Clostridia;Clostridiales;Ruminococcaceae;Faecalibacterium	Bacteria;Firmicutes;Clostridia;Clostridiales;Christensenellaceae;Other		Bacteria;Proteobacteria;Gammaproteobacteria;Pseudomonadales;Pseudomonadaceae;Pseudomonas	Bacteria;Proteobacteria;Gammaproteobacteria;Xanthomonadales;Xanthomonadaceae;Other	Bacteria;Spirochaetes;MVP-15;uncultured bacterium;Other;Other			Bacteria;Firmicutes;Clostridia;Clostridiales;Ruminococcaceae;Ruminiclostridium 6
Bacteria;Firmicutes;Clostridia;Clostridiales;Ruminococcaceae;Flavonifractor	Bacteria;Firmicutes;Clostridia;Clostridiales;Christensenellaceae;uncultured		Bacteria;Proteobacteria;Gammaproteobacteria;Xanthomonadales;Xanthomonadaceae;Pseudoxanthomonas	Bacteria;Proteobacteria;Gammaproteobacteria;Xanthomonadales;uncultured;uncultured bacterium	Bacteria;Spirochaetes;Spirochaetia;Spirochaetales;Spirochaetaceae;Sphaerochaeta			Bacteria;Firmicutes;Clostridia;Clostridiales;Ruminococcaceae;Ruminiclostridium 9
Bacteria;Firmicutes;Clostridia;Clostridiales;Ruminococcaceae;Fournierella	Bacteria;Firmicutes;Clostridia;Clostridiales;Clostridiaceae 1;Clostridium sensu stricto 1		Bacteria;Proteobacteria;Gammaproteobacteria;Xanthomonadales;Xanthomonadaceae;Stenotrophomonas	Bacteria;Proteobacteria;Other;Other;Other;Other	Bacteria;Synergistetes;Synergistia;Synergistales;Synergistaceae;Other			Bacteria;Firmicutes;Clostridia;Clostridiales;Ruminococcaceae;Ruminococcaceae NK4A214 group
Bacteria;Firmicutes;Clostridia;Clostridiales;Ruminococcaceae;GCA-900066225	Bacteria;Firmicutes;Clostridia;Clostridiales;Clostridiaceae 1;Clostridium sensu stricto 10		Bacteria;Proteobacteria;Gammaproteobacteria;Xanthomonadales;Xanthomonadaceae;Thermomonas	Bacteria;Synergistetes;Synergistia;Synergistales;Synergistaceae;Cloacibacillus	Bacteria;Tenericutes;Mollicutes;Entomoplasmatales;Entomoplasmatales Incertae Sedis;Candidatus Hepatoplasma			Bacteria;Firmicutes;Clostridia;Clostridiales;Ruminococcaceae;Ruminococcaceae UCG-002
Bacteria;Firmicutes;Clostridia;Clostridiales;Ruminococcaceae;Harryflintia	Bacteria;Firmicutes;Clostridia;Clostridiales;Clostridiaceae 1;Clostridium sensu stricto 12		Bacteria;Synergistetes;Synergistia;Synergistales;Synergistaceae;Cloacibacillus	Bacteria;Synergistetes;Synergistia;Synergistales;Synergistaceae;Pyramidobacter	Bacteria;Tenericutes;Mollicutes;Mollicutes RF39;Other;Other			Bacteria;Firmicutes;Clostridia;Clostridiales;Ruminococcaceae;Ruminococcaceae UCG-003
Bacteria;Firmicutes;Clostridia;Clostridiales;Ruminococcaceae;Hydrogenoanaerobacterium	Bacteria;Firmicutes;Clostridia;Clostridiales;Clostridiaceae 1;Clostridium sensu stricto 15		Bacteria;Tenericutes;Mollicutes;Acholeplasmatales;Acholeplasmataceae;Acholeplasma	Bacteria;Tenericutes;Mollicutes;Anaeroplasmatales;Anaeroplasmataceae;Anaeroplasma	Bacteria;Tenericutes;Mollicutes;Mollicutes RF39;uncultured Mollicutes bacterium;Other			Bacteria;Firmicutes;Clostridia;Clostridiales;Ruminococcaceae;Ruminococcaceae UCG-004
Bacteria;Firmicutes;Clostridia;Clostridiales;Ruminococcaceae;Intestinimonas	Bacteria;Firmicutes;Clostridia;Clostridiales;Clostridiaceae 1;Clostridium sensu stricto 7		Bacteria;Tenericutes;Mollicutes;Anaeroplasmatales;Anaeroplasmataceae;Anaeroplasma	Bacteria;Tenericutes;Mollicutes;Mollicutes RF39;uncultured bacterium;Other	Bacteria;Verrucomicrobia;Verrucomicrobiae;Chthoniobacterales;Xiphinematobacteraceae;Candidatus Xiphinematobacter			Bacteria;Firmicutes;Clostridia;Clostridiales;Ruminococcaceae;Ruminococcaceae UCG-005
Bacteria;Firmicutes;Clostridia;Clostridiales;Ruminococcaceae;Negativibacillus	Bacteria;Firmicutes;Clostridia;Clostridiales;Clostridiaceae 1;Fonticella		Bacteria;Tenericutes;Mollicutes;Izimaplasmatales;Other;Other	Bacteria;Verrucomicrobia;Verrucomicrobiae;Opitutales;Puniceicoccaceae;uncultured	Bacteria;Verrucomicrobia;Verrucomicrobiae;LD1-PB3;uncultured bacterium;Other			Bacteria;Firmicutes;Clostridia;Clostridiales;Ruminococcaceae;Ruminococcaceae UCG-007
Bacteria;Firmicutes;Clostridia;Clostridiales;Ruminococcaceae;Oscillibacter	Bacteria;Firmicutes;Clostridia;Clostridiales;Clostridiaceae 1;Oxobacter		Bacteria;Tenericutes;Mollicutes;Mollicutes RF39;Other;Other	Bacteria;Verrucomicrobia;Verrucomicrobiae;Pedosphaerales;Pedosphaeraceae;Pedosphaera	Bacteria;Verrucomicrobia;Verrucomicrobiae;Opitutales;Puniceicoccaceae;uncultured			Bacteria;Firmicutes;Clostridia;Clostridiales;Ruminococcaceae;Ruminococcaceae UCG-008
Bacteria;Firmicutes;Clostridia;Clostridiales;Ruminococcaceae;Oscillospira	Bacteria;Firmicutes;Clostridia;Clostridiales;Clostridiaceae 1;Sarcina		Bacteria;Tenericutes;Mollicutes;Mollicutes RF39;uncultured bacterium;Other	Bacteria;Verrucomicrobia;Verrucomicrobiae;S-BQ2-57 soil group;Other;Other	Bacteria;Verrucomicrobia;Verrucomicrobiae;Pedosphaerales;Pedosphaeraceae;metagenome			Bacteria;Firmicutes;Clostridia;Clostridiales;Ruminococcaceae;Ruminococcaceae UCG-009
Bacteria;Firmicutes;Clostridia;Clostridiales;Ruminococcaceae;Other	Bacteria;Firmicutes;Clostridia;Clostridiales;Clostridiaceae 1;uncultured		Bacteria;Verrucomicrobia;Verrucomicrobiae;Opitutales;Puniceicoccaceae;uncultured	Bacteria;Verrucomicrobia;Verrucomicrobiae;Verrucomicrobiales;Akkermansiaceae;Akkermansia	Bacteria;Verrucomicrobia;Verrucomicrobiae;Pedosphaerales;Pedosphaeraceae;uncultured rumen bacterium			Bacteria;Firmicutes;Clostridia;Clostridiales;Ruminococcaceae;Ruminococcaceae UCG-010
Bacteria;Firmicutes;Clostridia;Clostridiales;Ruminococcaceae;Ruminiclostridium	Bacteria;Firmicutes;Clostridia;Clostridiales;Clostridiaceae 2;Alkaliphilus		Bacteria;Verrucomicrobia;Verrucomicrobiae;Verrucomicrobiales;Akkermansiaceae;Akkermansia	Bacteria;WPS-2;uncultured bacterium;Other;Other;Other	Bacteria;Verrucomicrobia;Verrucomicrobiae;Verrucomicrobiales;Akkermansiaceae;Akkermansia			Bacteria;Firmicutes;Clostridia;Clostridiales;Ruminococcaceae;Ruminococcaceae UCG-011
Bacteria;Firmicutes;Clostridia;Clostridiales;Ruminococcaceae;Ruminiclostridium 1	Bacteria;Firmicutes;Clostridia;Clostridiales;Clostridiaceae 2;Other		Unassigned;Other;Other;Other;Other;Other	Unassigned;Other;Other;Other;Other;Other	Bacteria;Verrucomicrobia;Verrucomicrobiae;uncultured;Other;Other			Bacteria;Firmicutes;Clostridia;Clostridiales;Ruminococcaceae;Ruminococcaceae UCG-013
Bacteria;Firmicutes;Clostridia;Clostridiales;Ruminococcaceae;Ruminiclostridium 5	Bacteria;Firmicutes;Clostridia;Clostridiales;Clostridiales Incertae Sedis;Dethiosulfatibacter							Bacteria;Firmicutes;Clostridia;Clostridiales;Ruminococcaceae;Ruminococcaceae UCG-014
Bacteria;Firmicutes;Clostridia;Clostridiales;Ruminococcaceae;Ruminiclostridium 6	Bacteria;Firmicutes;Clostridia;Clostridiales;Clostridiales vadinBB60 group;uncultured Clostridiales bacterium							Bacteria;Firmicutes;Clostridia;Clostridiales;Ruminococcaceae;Ruminococcus 1
Bacteria;Firmicutes;Clostridia;Clostridiales;Ruminococcaceae;Ruminiclostridium 9	Bacteria;Firmicutes;Clostridia;Clostridiales;Clostridiales vadinBB60 group;uncultured organism							Bacteria;Firmicutes;Clostridia;Clostridiales;Ruminococcaceae;Ruminococcus 2
Bacteria;Firmicutes;Clostridia;Clostridiales;Ruminococcaceae;Ruminococcaceae UCG-001	Bacteria;Firmicutes;Clostridia;Clostridiales;Eubacteriaceae;Anaerofustis							Bacteria;Firmicutes;Clostridia;Clostridiales;Ruminococcaceae;Sporobacter
Bacteria;Firmicutes;Clostridia;Clostridiales;Ruminococcaceae;Ruminococcaceae UCG-003	Bacteria;Firmicutes;Clostridia;Clostridiales;Eubacteriaceae;Eubacterium							Bacteria;Firmicutes;Clostridia;Clostridiales;Ruminococcaceae;Subdoligranulum
Bacteria;Firmicutes;Clostridia;Clostridiales;Ruminococcaceae;Ruminococcaceae UCG-004	Bacteria;Firmicutes;Clostridia;Clostridiales;Family XI;Anaerococcus							Bacteria;Firmicutes;Clostridia;Clostridiales;Ruminococcaceae;UBA1819
Bacteria;Firmicutes;Clostridia;Clostridiales;Ruminococcaceae;Ruminococcaceae UCG-007	Bacteria;Firmicutes;Clostridia;Clostridiales;Family XI;Ezakiella							Bacteria;Firmicutes;Clostridia;Clostridiales;Ruminococcaceae;[Eubacterium] coprostanoligenes group
Bacteria;Firmicutes;Clostridia;Clostridiales;Ruminococcaceae;Ruminococcaceae UCG-011	Bacteria;Firmicutes;Clostridia;Clostridiales;Family XI;Finegoldia							Bacteria;Firmicutes;Clostridia;Clostridiales;Ruminococcaceae;uncultured
Bacteria;Firmicutes;Clostridia;Clostridiales;Ruminococcaceae;Ruminococcaceae UCG-014	Bacteria;Firmicutes;Clostridia;Clostridiales;Family XI;Gallicola							Bacteria;Firmicutes;Clostridia;Clostridiales;Syntrophomonadaceae;Syntrophomonas
Bacteria;Firmicutes;Clostridia;Clostridiales;Ruminococcaceae;Sporobacter	Bacteria;Firmicutes;Clostridia;Clostridiales;Family XI;Murdochiella							Bacteria;Firmicutes;Clostridia;DTU014;uncultured bacterium;Other
Bacteria;Firmicutes;Clostridia;Clostridiales;Ruminococcaceae;Subdoligranulum	Bacteria;Firmicutes;Clostridia;Clostridiales;Family XI;Parvimonas							Bacteria;Firmicutes;Erysipelotrichia;Erysipelotrichales;Erysipelotrichaceae;Candidatus Stoquefichus
Bacteria;Firmicutes;Clostridia;Clostridiales;Ruminococcaceae;UBA1819	Bacteria;Firmicutes;Clostridia;Clostridiales;Family XI;Peptoniphilus							Bacteria;Firmicutes;Erysipelotrichia;Erysipelotrichales;Erysipelotrichaceae;Catenibacterium
Bacteria;Firmicutes;Clostridia;Clostridiales;Ruminococcaceae;uncultured	Bacteria;Firmicutes;Clostridia;Clostridiales;Family XI;Sedimentibacter							Bacteria;Firmicutes;Erysipelotrichia;Erysipelotrichales;Erysipelotrichaceae;Catenisphaera
Bacteria;Firmicutes;Clostridia;Clostridiales;Syntrophomonadaceae;Syntrophomonas	Bacteria;Firmicutes;Clostridia;Clostridiales;Family XI;Tepidimicrobium							Bacteria;Firmicutes;Erysipelotrichia;Erysipelotrichales;Erysipelotrichaceae;Coprobacillus
Bacteria;Firmicutes;Clostridia;DTU014;uncultured bacterium;Other	Bacteria;Firmicutes;Clostridia;Clostridiales;Family XIII;Anaerovorax							Bacteria;Firmicutes;Erysipelotrichia;Erysipelotrichales;Erysipelotrichaceae;Dielma
Bacteria;Firmicutes;Clostridia;MBA03;uncultured Clostridia bacterium;Other	Bacteria;Firmicutes;Clostridia;Clostridiales;Family XIII;Family XIII AD3011 group							Bacteria;Firmicutes;Erysipelotrichia;Erysipelotrichales;Erysipelotrichaceae;Erysipelatoclostridium
Bacteria;Firmicutes;Erysipelotrichia;Erysipelotrichales;Erysipelotrichaceae;Coprobacillus	Bacteria;Firmicutes;Clostridia;Clostridiales;Family XIII;Family XIII UCG-001							Bacteria;Firmicutes;Erysipelotrichia;Erysipelotrichales;Erysipelotrichaceae;Erysipelotrichaceae UCG-003
Bacteria;Firmicutes;Erysipelotrichia;Erysipelotrichales;Erysipelotrichaceae;Dielma	Bacteria;Firmicutes;Clostridia;Clostridiales;Family XIII;Mogibacterium							Bacteria;Firmicutes;Erysipelotrichia;Erysipelotrichales;Erysipelotrichaceae;Erysipelotrichaceae UCG-004
Bacteria;Firmicutes;Erysipelotrichia;Erysipelotrichales;Erysipelotrichaceae;Erysipelatoclostridium	Bacteria;Firmicutes;Clostridia;Clostridiales;Family XIII;S5-A14a							Bacteria;Firmicutes;Erysipelotrichia;Erysipelotrichales;Erysipelotrichaceae;Erysipelotrichaceae UCG-007
Bacteria;Firmicutes;Erysipelotrichia;Erysipelotrichales;Erysipelotrichaceae;Faecalicoccus	Bacteria;Firmicutes;Clostridia;Clostridiales;Family XIII;[Eubacterium] brachy group							Bacteria;Firmicutes;Erysipelotrichia;Erysipelotrichales;Erysipelotrichaceae;Faecalitalea
Bacteria;Firmicutes;Erysipelotrichia;Erysipelotrichales;Erysipelotrichaceae;Merdibacter	Bacteria;Firmicutes;Clostridia;Clostridiales;Family XIII;[Eubacterium] nodatum group							Bacteria;Firmicutes;Erysipelotrichia;Erysipelotrichales;Erysipelotrichaceae;Holdemanella
Bacteria;Firmicutes;Erysipelotrichia;Erysipelotrichales;Erysipelotrichaceae;Other	Bacteria;Firmicutes;Clostridia;Clostridiales;Family XIII;uncultured							Bacteria;Firmicutes;Erysipelotrichia;Erysipelotrichales;Erysipelotrichaceae;Holdemania
Bacteria;Firmicutes;Erysipelotrichia;Erysipelotrichales;Erysipelotrichaceae;[Anaerorhabdus] furcosa group	Bacteria;Firmicutes;Clostridia;Clostridiales;Gracilibacteraceae;Lutispora							Bacteria;Firmicutes;Erysipelotrichia;Erysipelotrichales;Erysipelotrichaceae;Merdibacter
Bacteria;Firmicutes;Erysipelotrichia;Erysipelotrichales;Erysipelotrichaceae;[Clostridium] innocuum group	Bacteria;Firmicutes;Clostridia;Clostridiales;Gracilibacteraceae;uncultured							Bacteria;Firmicutes;Erysipelotrichia;Erysipelotrichales;Erysipelotrichaceae;Other
Bacteria;Firmicutes;Erysipelotrichia;Erysipelotrichales;Erysipelotrichaceae;uncultured	Bacteria;Firmicutes;Clostridia;Clostridiales;Lachnospiraceae;Acetatifactor							Bacteria;Firmicutes;Erysipelotrichia;Erysipelotrichales;Erysipelotrichaceae;Turicibacter
Bacteria;Firmicutes;Erysipelotrichia;Erysipelotrichales;Erysipelotrichaceae;uncultured bacterium	Bacteria;Firmicutes;Clostridia;Clostridiales;Lachnospiraceae;Acetitomaculum							Bacteria;Firmicutes;Erysipelotrichia;Erysipelotrichales;Erysipelotrichaceae;[Anaerorhabdus] furcosa group
Bacteria;Firmicutes;Negativicutes;Selenomonadales;Acidaminococcaceae;Other	Bacteria;Firmicutes;Clostridia;Clostridiales;Lachnospiraceae;Agathobacter							Bacteria;Firmicutes;Erysipelotrichia;Erysipelotrichales;Erysipelotrichaceae;[Clostridium] innocuum group
Bacteria;Firmicutes;Negativicutes;Selenomonadales;Veillonellaceae;Anaerosporomusa	Bacteria;Firmicutes;Clostridia;Clostridiales;Lachnospiraceae;Anaerocolumna							Bacteria;Firmicutes;Erysipelotrichia;Erysipelotrichales;Erysipelotrichaceae;uncultured
Bacteria;Firmicutes;Negativicutes;Selenomonadales;Veillonellaceae;Dialister	Bacteria;Firmicutes;Clostridia;Clostridiales;Lachnospiraceae;Anaerosporobacter							Bacteria;Firmicutes;Erysipelotrichia;Erysipelotrichales;Erysipelotrichaceae;uncultured bacterium
Bacteria;Firmicutes;Negativicutes;Selenomonadales;Veillonellaceae;Megamonas	Bacteria;Firmicutes;Clostridia;Clostridiales;Lachnospiraceae;Anaerostipes							Bacteria;Firmicutes;Negativicutes;Selenomonadales;Acidaminococcaceae;Acidaminococcus
Bacteria;Fusobacteria;Fusobacteriia;Fusobacteriales;Leptotrichiaceae;Streptobacillus	Bacteria;Firmicutes;Clostridia;Clostridiales;Lachnospiraceae;Butyrivibrio 2							Bacteria;Firmicutes;Negativicutes;Selenomonadales;Acidaminococcaceae;Phascolarctobacterium
Bacteria;Lentisphaerae;Lentisphaeria;Victivallales;Victivallaceae;uncultured rumen bacterium	Bacteria;Firmicutes;Clostridia;Clostridiales;Lachnospiraceae;CAG-56							Bacteria;Firmicutes;Negativicutes;Selenomonadales;Veillonellaceae;Allisonella
Bacteria;Lentisphaerae;Lentisphaeria;Victivallales;vadinBE97;uncultured rumen bacterium	Bacteria;Firmicutes;Clostridia;Clostridiales;Lachnospiraceae;Catonella							Bacteria;Firmicutes;Negativicutes;Selenomonadales;Veillonellaceae;Dialister
Bacteria;Other;Other;Other;Other;Other	Bacteria;Firmicutes;Clostridia;Clostridiales;Lachnospiraceae;Coprococcus 1							Bacteria;Firmicutes;Negativicutes;Selenomonadales;Veillonellaceae;Megamonas
Bacteria;Patescibacteria;Parcubacteria;Candidatus Kaiserbacteria;Other;Other	Bacteria;Firmicutes;Clostridia;Clostridiales;Lachnospiraceae;Coprococcus 2							Bacteria;Firmicutes;Negativicutes;Selenomonadales;Veillonellaceae;Megasphaera
Bacteria;Patescibacteria;Parcubacteria;Candidatus Kaiserbacteria;uncultured bacterium;Other	Bacteria;Firmicutes;Clostridia;Clostridiales;Lachnospiraceae;Coprococcus 3							Bacteria;Firmicutes;Negativicutes;Selenomonadales;Veillonellaceae;Negativicoccus
Bacteria;Patescibacteria;Parcubacteria;Other;Other;Other	Bacteria;Firmicutes;Clostridia;Clostridiales;Lachnospiraceae;Dorea							Bacteria;Firmicutes;Negativicutes;Selenomonadales;Veillonellaceae;Veillonella
Bacteria;Patescibacteria;Parcubacteria;uncultured bacterium;Other;Other	Bacteria;Firmicutes;Clostridia;Clostridiales;Lachnospiraceae;Eisenbergiella							Bacteria;Firmicutes;Negativicutes;Selenomonadales;Veillonellaceae;uncultured
Bacteria;Patescibacteria;Saccharimonadia;Saccharimonadales;Saccharimonadaceae;uncultured bacterium	Bacteria;Firmicutes;Clostridia;Clostridiales;Lachnospiraceae;Epulopiscium							Bacteria;Firmicutes;Other;Other;Other;Other
Bacteria;Planctomycetes;Planctomycetacia;Isosphaerales;Isosphaeraceae;Singulisphaera	Bacteria;Firmicutes;Clostridia;Clostridiales;Lachnospiraceae;FD2005							Bacteria;Fusobacteria;Fusobacteriia;Fusobacteriales;Fusobacteriaceae;Fusobacterium
Bacteria;Planctomycetes;Planctomycetacia;Planctomycetales;Gimesiaceae;uncultured	Bacteria;Firmicutes;Clostridia;Clostridiales;Lachnospiraceae;Fusicatenibacter							Bacteria;Fusobacteria;Fusobacteriia;Fusobacteriales;Leptotrichiaceae;Leptotrichia
Bacteria;Planctomycetes;Planctomycetacia;Planctomycetales;Schlesneriaceae;Schlesneria	Bacteria;Firmicutes;Clostridia;Clostridiales;Lachnospiraceae;GCA-900066575							Bacteria;Lentisphaerae;Lentisphaeria;Victivallales;Victivallaceae;Other
Bacteria;Proteobacteria;Alphaproteobacteria;Acetobacterales;Acetobacteraceae;Acidisoma	Bacteria;Firmicutes;Clostridia;Clostridiales;Lachnospiraceae;GCA-900066755							Bacteria;Lentisphaerae;Lentisphaeria;Victivallales;Victivallaceae;Victivallis
Bacteria;Proteobacteria;Alphaproteobacteria;Acetobacterales;Acetobacteraceae;Acidocella	Bacteria;Firmicutes;Clostridia;Clostridiales;Lachnospiraceae;Herbinix							Bacteria;Lentisphaerae;Lentisphaeria;Victivallales;Victivallaceae;uncultured bacterium
Bacteria;Proteobacteria;Alphaproteobacteria;Acetobacterales;Acetobacteraceae;Roseococcus	Bacteria;Firmicutes;Clostridia;Clostridiales;Lachnospiraceae;Howardella							Bacteria;Lentisphaerae;Lentisphaeria;Victivallales;vadinBE97;uncultured rumen bacterium
Bacteria;Proteobacteria;Alphaproteobacteria;Acetobacterales;Acetobacteraceae;Roseomonas	Bacteria;Firmicutes;Clostridia;Clostridiales;Lachnospiraceae;Hungatella							Bacteria;Other;Other;Other;Other;Other
Bacteria;Proteobacteria;Alphaproteobacteria;Acetobacterales;Acetobacteraceae;Rubritepida	Bacteria;Firmicutes;Clostridia;Clostridiales;Lachnospiraceae;Incertae Sedis							Bacteria;Patescibacteria;Saccharimonadia;Saccharimonadales;Saccharimonadaceae;Other
Bacteria;Proteobacteria;Alphaproteobacteria;Elsterales;Elsteraceae;uncultured	Bacteria;Firmicutes;Clostridia;Clostridiales;Lachnospiraceae;Lachnoanaerobaculum							Bacteria;Patescibacteria;Saccharimonadia;Saccharimonadales;Saccharimonadaceae;uncultured bacterium
Bacteria;Proteobacteria;Alphaproteobacteria;Elsterales;URHD0088;Other	Bacteria;Firmicutes;Clostridia;Clostridiales;Lachnospiraceae;Lachnoclostridium							Bacteria;Proteobacteria;Alphaproteobacteria;Caulobacterales;Caulobacteraceae;Brevundimonas
Bacteria;Proteobacteria;Alphaproteobacteria;Elsterales;uncultured;Other	Bacteria;Firmicutes;Clostridia;Clostridiales;Lachnospiraceae;Lachnoclostridium 10							Bacteria;Proteobacteria;Alphaproteobacteria;Rhizobiales;Rhizobiaceae;Allorhizobium-Neorhizobium-Pararhizobium-Rhizobium
Bacteria;Proteobacteria;Alphaproteobacteria;Micropepsales;Micropepsaceae;uncultured	Bacteria;Firmicutes;Clostridia;Clostridiales;Lachnospiraceae;Lachnoclostridium 5							Bacteria;Proteobacteria;Alphaproteobacteria;Rhizobiales;Rhizobiaceae;Ochrobactrum
Bacteria;Proteobacteria;Alphaproteobacteria;Other;Other;Other	Bacteria;Firmicutes;Clostridia;Clostridiales;Lachnospiraceae;Lachnospira							Bacteria;Proteobacteria;Alphaproteobacteria;Rhodobacterales;Rhodobacteraceae;Paracoccus
Bacteria;Proteobacteria;Alphaproteobacteria;Rhizobiales;A0839;uncultured bacterium	Bacteria;Firmicutes;Clostridia;Clostridiales;Lachnospiraceae;Lachnospiraceae AC2044 group							Bacteria;Proteobacteria;Alphaproteobacteria;Rhodospirillales;uncultured;Other
Bacteria;Proteobacteria;Alphaproteobacteria;Rhizobiales;Beijerinckiaceae;Roseiarcus	Bacteria;Firmicutes;Clostridia;Clostridiales;Lachnospiraceae;Lachnospiraceae FCS020 group							Bacteria;Proteobacteria;Alphaproteobacteria;Rhodospirillales;uncultured;gut metagenome
Bacteria;Proteobacteria;Alphaproteobacteria;Rhizobiales;KF-JG30-B3;uncultured bacterium	Bacteria;Firmicutes;Clostridia;Clostridiales;Lachnospiraceae;Lachnospiraceae NC2004 group							Bacteria;Proteobacteria;Alphaproteobacteria;Rhodospirillales;uncultured;uncultured bacterium
Bacteria;Proteobacteria;Alphaproteobacteria;Rhizobiales;Other;Other	Bacteria;Firmicutes;Clostridia;Clostridiales;Lachnospiraceae;Lachnospiraceae ND3007 group							Bacteria;Proteobacteria;Alphaproteobacteria;Rickettsiales;Mitochondria;Other
Bacteria;Proteobacteria;Alphaproteobacteria;Rhizobiales;Pleomorphomonadaceae;Pleomorphomonas	Bacteria;Firmicutes;Clostridia;Clostridiales;Lachnospiraceae;Lachnospiraceae NK3A20 group							Bacteria;Proteobacteria;Alphaproteobacteria;Sphingomonadales;Sphingomonadaceae;Sphingomonas
Bacteria;Proteobacteria;Alphaproteobacteria;Rhizobiales;Rhizobiaceae;Ciceribacter	Bacteria;Firmicutes;Clostridia;Clostridiales;Lachnospiraceae;Lachnospiraceae NK4A136 group							Bacteria;Proteobacteria;Deltaproteobacteria;Desulfobacterales;Desulfobulbaceae;Other
Bacteria;Proteobacteria;Alphaproteobacteria;Rhizobiales;Rhizobiaceae;Jiella	Bacteria;Firmicutes;Clostridia;Clostridiales;Lachnospiraceae;Lachnospiraceae UCG-001							Bacteria;Proteobacteria;Deltaproteobacteria;Desulfovibrionales;Desulfovibrionaceae;Desulfovibrio
Bacteria;Proteobacteria;Alphaproteobacteria;Rhizobiales;Rhizobiaceae;Phyllobacterium	Bacteria;Firmicutes;Clostridia;Clostridiales;Lachnospiraceae;Lachnospiraceae UCG-004							Bacteria;Proteobacteria;Deltaproteobacteria;Desulfovibrionales;Desulfovibrionaceae;uncultured
Bacteria;Proteobacteria;Alphaproteobacteria;Rhizobiales;Rhizobiales Incertae Sedis;Anderseniella	Bacteria;Firmicutes;Clostridia;Clostridiales;Lachnospiraceae;Lachnospiraceae UCG-008							Bacteria;Proteobacteria;Gammaproteobacteria;Aeromonadales;Aeromonadaceae;Aeromonas
Bacteria;Proteobacteria;Alphaproteobacteria;Rhizobiales;Xanthobacteraceae;Nitrobacter	Bacteria;Firmicutes;Clostridia;Clostridiales;Lachnospiraceae;Lachnospiraceae UCG-009							Bacteria;Proteobacteria;Gammaproteobacteria;Aeromonadales;Aeromonadaceae;Other
Bacteria;Proteobacteria;Alphaproteobacteria;Rhizobiales;Xanthobacteraceae;Rhodoplanes	Bacteria;Firmicutes;Clostridia;Clostridiales;Lachnospiraceae;Lachnospiraceae UCG-010							Bacteria;Proteobacteria;Gammaproteobacteria;Aeromonadales;Succinivibrionaceae;Succinivibrio
Bacteria;Proteobacteria;Alphaproteobacteria;Rhodospirillales;Magnetospirillaceae;Other	Bacteria;Firmicutes;Clostridia;Clostridiales;Lachnospiraceae;Lachnospiraceae XPB1014 group							Bacteria;Proteobacteria;Gammaproteobacteria;Alteromonadales;Alteromonadales Incertae Sedis;Alkalimonas
Bacteria;Proteobacteria;Alphaproteobacteria;Rhodospirillales;Rhodospirillaceae;uncultured	Bacteria;Firmicutes;Clostridia;Clostridiales;Lachnospiraceae;Mobilitalea							Bacteria;Proteobacteria;Gammaproteobacteria;Alteromonadales;Other;Other
Bacteria;Proteobacteria;Alphaproteobacteria;Rhodospirillales;uncultured;Azospirillum sp. 47_25	Bacteria;Firmicutes;Clostridia;Clostridiales;Lachnospiraceae;Moryella							Bacteria;Proteobacteria;Gammaproteobacteria;Betaproteobacteriales;Burkholderiaceae;Achromobacter
Bacteria;Proteobacteria;Alphaproteobacteria;Rhodospirillales;uncultured;uncultured bacterium	Bacteria;Firmicutes;Clostridia;Clostridiales;Lachnospiraceae;Oribacterium							Bacteria;Proteobacteria;Gammaproteobacteria;Betaproteobacteriales;Burkholderiaceae;Acidovorax
Bacteria;Proteobacteria;Alphaproteobacteria;uncultured;Other;Other	Bacteria;Firmicutes;Clostridia;Clostridiales;Lachnospiraceae;Pseudobutyrivibrio							Bacteria;Proteobacteria;Gammaproteobacteria;Betaproteobacteriales;Burkholderiaceae;Burkholderia-Caballeronia-Paraburkholderia
Bacteria;Proteobacteria;Alphaproteobacteria;uncultured;metagenome;Other	Bacteria;Firmicutes;Clostridia;Clostridiales;Lachnospiraceae;Robinsoniella							Bacteria;Proteobacteria;Gammaproteobacteria;Betaproteobacteriales;Burkholderiaceae;Comamonas
Bacteria;Proteobacteria;Deltaproteobacteria;Desulfarculales;Desulfarculaceae;Other	Bacteria;Firmicutes;Clostridia;Clostridiales;Lachnospiraceae;Roseburia							Bacteria;Proteobacteria;Gammaproteobacteria;Betaproteobacteriales;Burkholderiaceae;Delftia
Bacteria;Proteobacteria;Deltaproteobacteria;Desulfarculales;Desulfarculaceae;uncultured	Bacteria;Firmicutes;Clostridia;Clostridiales;Lachnospiraceae;Sellimonas							Bacteria;Proteobacteria;Gammaproteobacteria;Betaproteobacteriales;Burkholderiaceae;Herbaspirillum
Bacteria;Proteobacteria;Deltaproteobacteria;Desulfobacterales;Desulfobacteraceae;Desulfobacterium	Bacteria;Firmicutes;Clostridia;Clostridiales;Lachnospiraceae;Stomatobaculum							Bacteria;Proteobacteria;Gammaproteobacteria;Betaproteobacteriales;Burkholderiaceae;Ideonella
Bacteria;Proteobacteria;Deltaproteobacteria;Desulfobacterales;Desulfobacteraceae;uncultured	Bacteria;Firmicutes;Clostridia;Clostridiales;Lachnospiraceae;Syntrophococcus							Bacteria;Proteobacteria;Gammaproteobacteria;Betaproteobacteriales;Burkholderiaceae;Limnobacter
Bacteria;Proteobacteria;Deltaproteobacteria;Desulfobacterales;Desulfobulbaceae;Other	Bacteria;Firmicutes;Clostridia;Clostridiales;Lachnospiraceae;Tyzzerella 4							Bacteria;Proteobacteria;Gammaproteobacteria;Betaproteobacteriales;Burkholderiaceae;Noviherbaspirillum
Bacteria;Proteobacteria;Deltaproteobacteria;Desulfovibrionales;Desulfovibrionaceae;uncultured	Bacteria;Firmicutes;Clostridia;Clostridiales;Lachnospiraceae;UC5-1-2E3							Bacteria;Proteobacteria;Gammaproteobacteria;Betaproteobacteriales;Burkholderiaceae;Other
Bacteria;Proteobacteria;Deltaproteobacteria;Desulfuromonadales;Desulfuromonadaceae;Desulfuromonas	Bacteria;Firmicutes;Clostridia;Clostridiales;Lachnospiraceae;XBB1006							Bacteria;Proteobacteria;Gammaproteobacteria;Betaproteobacteriales;Burkholderiaceae;Ottowia
Bacteria;Proteobacteria;Deltaproteobacteria;Desulfuromonadales;Geobacteraceae;Geobacter	Bacteria;Firmicutes;Clostridia;Clostridiales;Lachnospiraceae;[Acetivibrio] ethanolgignens group							Bacteria;Proteobacteria;Gammaproteobacteria;Betaproteobacteriales;Burkholderiaceae;Oxalobacter
Bacteria;Proteobacteria;Deltaproteobacteria;Desulfuromonadales;Geobacteraceae;Other	Bacteria;Firmicutes;Clostridia;Clostridiales;Lachnospiraceae;[Eubacterium] eligens group							Bacteria;Proteobacteria;Gammaproteobacteria;Betaproteobacteriales;Burkholderiaceae;Parasutterella
Bacteria;Proteobacteria;Deltaproteobacteria;Desulfuromonadales;uncultured;uncultured bacterium	Bacteria;Firmicutes;Clostridia;Clostridiales;Lachnospiraceae;[Eubacterium] fissicatena group							Bacteria;Proteobacteria;Gammaproteobacteria;Betaproteobacteriales;Burkholderiaceae;Rhizobacter
Bacteria;Proteobacteria;Deltaproteobacteria;MBNT15;Other;Other	Bacteria;Firmicutes;Clostridia;Clostridiales;Lachnospiraceae;[Eubacterium] xylanophilum group							Bacteria;Proteobacteria;Gammaproteobacteria;Betaproteobacteriales;Burkholderiaceae;Sutterella
Bacteria;Proteobacteria;Deltaproteobacteria;MBNT15;uncultured bacterium;Other	Bacteria;Firmicutes;Clostridia;Clostridiales;Lachnospiraceae;[Ruminococcus] gauvreauii group							Bacteria;Proteobacteria;Gammaproteobacteria;Betaproteobacteriales;Burkholderiaceae;Undibacterium
Bacteria;Proteobacteria;Deltaproteobacteria;Myxococcales;Phaselicystidaceae;Phaselicystis	Bacteria;Firmicutes;Clostridia;Clostridiales;Lachnospiraceae;[Ruminococcus] gnavus group							Bacteria;Proteobacteria;Gammaproteobacteria;Betaproteobacteriales;Burkholderiaceae;uncultured
Bacteria;Proteobacteria;Deltaproteobacteria;Myxococcales;mle1-27;uncultured bacterium	Bacteria;Firmicutes;Clostridia;Clostridiales;Lachnospiraceae;[Ruminococcus] torques group							Bacteria;Proteobacteria;Gammaproteobacteria;Betaproteobacteriales;Chromobacteriaceae;Crenobacter
Bacteria;Proteobacteria;Deltaproteobacteria;Myxococcales;uncultured;Other	Bacteria;Firmicutes;Clostridia;Clostridiales;Lachnospiraceae;probable genus 10							Bacteria;Proteobacteria;Gammaproteobacteria;Betaproteobacteriales;Gallionellaceae;Other
Bacteria;Proteobacteria;Deltaproteobacteria;Oligoflexales;0319-6G20;Other	Bacteria;Firmicutes;Clostridia;Clostridiales;Lachnospiraceae;uncultured							Bacteria;Proteobacteria;Gammaproteobacteria;Betaproteobacteriales;Neisseriaceae;Neisseria
Bacteria;Proteobacteria;Deltaproteobacteria;Oligoflexales;Oligoflexaceae;uncultured	Bacteria;Firmicutes;Clostridia;Clostridiales;Other;Other							Bacteria;Proteobacteria;Gammaproteobacteria;Betaproteobacteriales;Neisseriaceae;uncultured
Bacteria;Proteobacteria;Gammaproteobacteria;Aeromonadales;Aeromonadaceae;Other	Bacteria;Firmicutes;Clostridia;Clostridiales;Peptococcaceae;Desulfurispora							Bacteria;Proteobacteria;Gammaproteobacteria;Betaproteobacteriales;Nitrosomonadaceae;Nitrosomonas
Bacteria;Proteobacteria;Gammaproteobacteria;Aeromonadales;Aeromonadaceae;Tolumonas	Bacteria;Firmicutes;Clostridia;Clostridiales;Peptococcaceae;Peptococcus							Bacteria;Proteobacteria;Gammaproteobacteria;Betaproteobacteriales;Other;Other
Bacteria;Proteobacteria;Gammaproteobacteria;Alteromonadales;Alteromonadaceae;Alishewanella	Bacteria;Firmicutes;Clostridia;Clostridiales;Peptococcaceae;Thermincola							Bacteria;Proteobacteria;Gammaproteobacteria;Betaproteobacteriales;Rhodocyclaceae;Candidatus Accumulibacter
Bacteria;Proteobacteria;Gammaproteobacteria;Alteromonadales;Alteromonadaceae;Other	Bacteria;Firmicutes;Clostridia;Clostridiales;Peptostreptococcaceae;Clostridioides							Bacteria;Proteobacteria;Gammaproteobacteria;Betaproteobacteriales;Rhodocyclaceae;Other
Bacteria;Proteobacteria;Gammaproteobacteria;Alteromonadales;Alteromonadales Incertae Sedis;Alkalimonas	Bacteria;Firmicutes;Clostridia;Clostridiales;Peptostreptococcaceae;Paeniclostridium							Bacteria;Proteobacteria;Gammaproteobacteria;Betaproteobacteriales;Rhodocyclaceae;Propionivibrio
Bacteria;Proteobacteria;Gammaproteobacteria;Alteromonadales;Other;Other	Bacteria;Firmicutes;Clostridia;Clostridiales;Peptostreptococcaceae;Peptoclostridium							Bacteria;Proteobacteria;Gammaproteobacteria;Cellvibrionales;Halieaceae;Other
Bacteria;Proteobacteria;Gammaproteobacteria;Arenicellales;Arenicellaceae;Candidatus Thiosymbion	Bacteria;Firmicutes;Clostridia;Clostridiales;Peptostreptococcaceae;Romboutsia							Bacteria;Proteobacteria;Gammaproteobacteria;Ectothiorhodospirales;Ectothiorhodospiraceae;Thiogranum
Bacteria;Proteobacteria;Gammaproteobacteria;Beggiatoales;Beggiatoaceae;uncultured	Bacteria;Firmicutes;Clostridia;Clostridiales;Peptostreptococcaceae;Sporacetigenium							Bacteria;Proteobacteria;Gammaproteobacteria;Enterobacteriales;Enterobacteriaceae;Buttiauxella
Bacteria;Proteobacteria;Gammaproteobacteria;Betaproteobacteriales;A21b;Other	Bacteria;Firmicutes;Clostridia;Clostridiales;Peptostreptococcaceae;Terrisporobacter							Bacteria;Proteobacteria;Gammaproteobacteria;Enterobacteriales;Enterobacteriaceae;Citrobacter
Bacteria;Proteobacteria;Gammaproteobacteria;Betaproteobacteriales;A21b;uncultured bacterium	Bacteria;Firmicutes;Clostridia;Clostridiales;Peptostreptococcaceae;[Eubacterium] yurii group							Bacteria;Proteobacteria;Gammaproteobacteria;Enterobacteriales;Enterobacteriaceae;Cronobacter
Bacteria;Proteobacteria;Gammaproteobacteria;Betaproteobacteriales;Burkholderiaceae;Azohydromonas	Bacteria;Firmicutes;Clostridia;Clostridiales;Peptostreptococcaceae;uncultured							Bacteria;Proteobacteria;Gammaproteobacteria;Enterobacteriales;Enterobacteriaceae;Edwardsiella
Bacteria;Proteobacteria;Gammaproteobacteria;Betaproteobacteriales;Burkholderiaceae;Hydrogenophaga	Bacteria;Firmicutes;Clostridia;Clostridiales;Ruminococcaceae;Acetanaerobacterium							Bacteria;Proteobacteria;Gammaproteobacteria;Enterobacteriales;Enterobacteriaceae;Enterobacter
Bacteria;Proteobacteria;Gammaproteobacteria;Betaproteobacteriales;Burkholderiaceae;Leptothrix	Bacteria;Firmicutes;Clostridia;Clostridiales;Ruminococcaceae;Anaerotruncus							Bacteria;Proteobacteria;Gammaproteobacteria;Enterobacteriales;Enterobacteriaceae;Erwinia
Bacteria;Proteobacteria;Gammaproteobacteria;Betaproteobacteriales;Burkholderiaceae;Limnobacter	Bacteria;Firmicutes;Clostridia;Clostridiales;Ruminococcaceae;Angelakisella							Bacteria;Proteobacteria;Gammaproteobacteria;Enterobacteriales;Enterobacteriaceae;Escherichia-Shigella
Bacteria;Proteobacteria;Gammaproteobacteria;Betaproteobacteriales;Burkholderiaceae;MWH-UniP1 aquatic group	Bacteria;Firmicutes;Clostridia;Clostridiales;Ruminococcaceae;Butyricicoccus							Bacteria;Proteobacteria;Gammaproteobacteria;Enterobacteriales;Enterobacteriaceae;Hafnia-Obesumbacterium
Bacteria;Proteobacteria;Gammaproteobacteria;Betaproteobacteriales;Burkholderiaceae;Mitsuaria	Bacteria;Firmicutes;Clostridia;Clostridiales;Ruminococcaceae;CAG-352							Bacteria;Proteobacteria;Gammaproteobacteria;Enterobacteriales;Enterobacteriaceae;Klebsiella
Bacteria;Proteobacteria;Gammaproteobacteria;Betaproteobacteriales;Burkholderiaceae;Noviherbaspirillum	Bacteria;Firmicutes;Clostridia;Clostridiales;Ruminococcaceae;Candidatus Soleaferrea							Bacteria;Proteobacteria;Gammaproteobacteria;Enterobacteriales;Enterobacteriaceae;Kluyvera
Bacteria;Proteobacteria;Gammaproteobacteria;Betaproteobacteriales;Burkholderiaceae;Oxalicibacterium	Bacteria;Firmicutes;Clostridia;Clostridiales;Ruminococcaceae;Caproiciproducens							Bacteria;Proteobacteria;Gammaproteobacteria;Enterobacteriales;Enterobacteriaceae;Kosakonia
Bacteria;Proteobacteria;Gammaproteobacteria;Betaproteobacteriales;Burkholderiaceae;Oxalobacter	Bacteria;Firmicutes;Clostridia;Clostridiales;Ruminococcaceae;DTU089							Bacteria;Proteobacteria;Gammaproteobacteria;Enterobacteriales;Enterobacteriaceae;Mangrovibacter
Bacteria;Proteobacteria;Gammaproteobacteria;Betaproteobacteriales;Burkholderiaceae;RS62 marine group	Bacteria;Firmicutes;Clostridia;Clostridiales;Ruminococcaceae;Faecalibacterium							Bacteria;Proteobacteria;Gammaproteobacteria;Enterobacteriales;Enterobacteriaceae;Morganella
Bacteria;Proteobacteria;Gammaproteobacteria;Betaproteobacteriales;Burkholderiaceae;Rhizobacter	Bacteria;Firmicutes;Clostridia;Clostridiales;Ruminococcaceae;Flavonifractor							Bacteria;Proteobacteria;Gammaproteobacteria;Enterobacteriales;Enterobacteriaceae;Other
Bacteria;Proteobacteria;Gammaproteobacteria;Betaproteobacteriales;Burkholderiaceae;Schlegelella	Bacteria;Firmicutes;Clostridia;Clostridiales;Ruminococcaceae;GCA-900066225							Bacteria;Proteobacteria;Gammaproteobacteria;Enterobacteriales;Enterobacteriaceae;Pantoea
Bacteria;Proteobacteria;Gammaproteobacteria;Betaproteobacteriales;Burkholderiaceae;Thiomonas	Bacteria;Firmicutes;Clostridia;Clostridiales;Ruminococcaceae;Harryflintia							Bacteria;Proteobacteria;Gammaproteobacteria;Enterobacteriales;Enterobacteriaceae;Plesiomonas
Bacteria;Proteobacteria;Gammaproteobacteria;Betaproteobacteriales;Burkholderiaceae;Undibacterium	Bacteria;Firmicutes;Clostridia;Clostridiales;Ruminococcaceae;Hydrogenoanaerobacterium							Bacteria;Proteobacteria;Gammaproteobacteria;Enterobacteriales;Enterobacteriaceae;Proteus
Bacteria;Proteobacteria;Gammaproteobacteria;Betaproteobacteriales;Burkholderiaceae;s3t2d-1089	Bacteria;Firmicutes;Clostridia;Clostridiales;Ruminococcaceae;Intestinimonas							Bacteria;Proteobacteria;Gammaproteobacteria;Enterobacteriales;Enterobacteriaceae;Providencia
Bacteria;Proteobacteria;Gammaproteobacteria;Betaproteobacteriales;Chitinibacteraceae;Deefgea	Bacteria;Firmicutes;Clostridia;Clostridiales;Ruminococcaceae;Negativibacillus							Bacteria;Proteobacteria;Gammaproteobacteria;Enterobacteriales;Enterobacteriaceae;Pseudocitrobacter
Bacteria;Proteobacteria;Gammaproteobacteria;Betaproteobacteriales;Chromobacteriaceae;Aquitalea	Bacteria;Firmicutes;Clostridia;Clostridiales;Ruminococcaceae;Oscillibacter							Bacteria;Proteobacteria;Gammaproteobacteria;Enterobacteriales;Enterobacteriaceae;Raoultella
Bacteria;Proteobacteria;Gammaproteobacteria;Betaproteobacteriales;Chromobacteriaceae;Crenobacter	Bacteria;Firmicutes;Clostridia;Clostridiales;Ruminococcaceae;Oscillospira							Bacteria;Proteobacteria;Gammaproteobacteria;Enterobacteriales;Enterobacteriaceae;Salmonella
Bacteria;Proteobacteria;Gammaproteobacteria;Betaproteobacteriales;Ferrovaceae;Ferrovum	Bacteria;Firmicutes;Clostridia;Clostridiales;Ruminococcaceae;Other							Bacteria;Proteobacteria;Gammaproteobacteria;Enterobacteriales;Enterobacteriaceae;Serratia
Bacteria;Proteobacteria;Gammaproteobacteria;Betaproteobacteriales;Gallionellaceae;Candidatus Nitrotoga	Bacteria;Firmicutes;Clostridia;Clostridiales;Ruminococcaceae;Papillibacter							Bacteria;Proteobacteria;Gammaproteobacteria;Enterobacteriales;Enterobacteriaceae;Shimwellia
Bacteria;Proteobacteria;Gammaproteobacteria;Betaproteobacteriales;Gallionellaceae;Other	Bacteria;Firmicutes;Clostridia;Clostridiales;Ruminococcaceae;Pygmaiobacter							Bacteria;Proteobacteria;Gammaproteobacteria;Enterobacteriales;Enterobacteriaceae;Sodalis
Bacteria;Proteobacteria;Gammaproteobacteria;Betaproteobacteriales;Gallionellaceae;Sideroxydans	Bacteria;Firmicutes;Clostridia;Clostridiales;Ruminococcaceae;Ruminiclostridium							Bacteria;Proteobacteria;Gammaproteobacteria;Enterobacteriales;Enterobacteriaceae;Tatumella
Bacteria;Proteobacteria;Gammaproteobacteria;Betaproteobacteriales;Hydrogenophilaceae;Thiobacillus	Bacteria;Firmicutes;Clostridia;Clostridiales;Ruminococcaceae;Ruminiclostridium 1							Bacteria;Proteobacteria;Gammaproteobacteria;Enterobacteriales;Enterobacteriaceae;Trabulsiella
Bacteria;Proteobacteria;Gammaproteobacteria;Betaproteobacteriales;Hydrogenophilaceae;uncultured	Bacteria;Firmicutes;Clostridia;Clostridiales;Ruminococcaceae;Ruminiclostridium 5							Bacteria;Proteobacteria;Gammaproteobacteria;Enterobacteriales;Enterobacteriaceae;Yersinia
Bacteria;Proteobacteria;Gammaproteobacteria;Betaproteobacteriales;Methylophilaceae;Candidatus Methylopumilus	Bacteria;Firmicutes;Clostridia;Clostridiales;Ruminococcaceae;Ruminiclostridium 6							Bacteria;Proteobacteria;Gammaproteobacteria;Nitrosococcales;Methylophagaceae;Methylophaga
Bacteria;Proteobacteria;Gammaproteobacteria;Betaproteobacteriales;Methylophilaceae;Other	Bacteria;Firmicutes;Clostridia;Clostridiales;Ruminococcaceae;Ruminococcaceae NK4A214 group							Bacteria;Proteobacteria;Gammaproteobacteria;Oceanospirillales;Nitrincolaceae;uncultured
Bacteria;Proteobacteria;Gammaproteobacteria;Betaproteobacteriales;Nitrosomonadaceae;DSSD61	Bacteria;Firmicutes;Clostridia;Clostridiales;Ruminococcaceae;Ruminococcaceae UCG-001							Bacteria;Proteobacteria;Gammaproteobacteria;Other;Other;Other
Bacteria;Proteobacteria;Gammaproteobacteria;Betaproteobacteriales;Nitrosomonadaceae;Nitrosomonas	Bacteria;Firmicutes;Clostridia;Clostridiales;Ruminococcaceae;Ruminococcaceae UCG-003							Bacteria;Proteobacteria;Gammaproteobacteria;Pasteurellales;Pasteurellaceae;Aggregatibacter
Bacteria;Proteobacteria;Gammaproteobacteria;Betaproteobacteriales;Nitrosomonadaceae;Other	Bacteria;Firmicutes;Clostridia;Clostridiales;Ruminococcaceae;Ruminococcaceae UCG-005							Bacteria;Proteobacteria;Gammaproteobacteria;Pasteurellales;Pasteurellaceae;Haemophilus
Bacteria;Proteobacteria;Gammaproteobacteria;Betaproteobacteriales;Other;Other	Bacteria;Firmicutes;Clostridia;Clostridiales;Ruminococcaceae;Ruminococcaceae UCG-007							Bacteria;Proteobacteria;Gammaproteobacteria;Pasteurellales;Pasteurellaceae;Other
Bacteria;Proteobacteria;Gammaproteobacteria;Betaproteobacteriales;Rhodocyclaceae;Candidatus Accumulibacter	Bacteria;Firmicutes;Clostridia;Clostridiales;Ruminococcaceae;Ruminococcaceae UCG-008							Bacteria;Proteobacteria;Gammaproteobacteria;Pseudomonadales;Moraxellaceae;Acinetobacter
Bacteria;Proteobacteria;Gammaproteobacteria;Betaproteobacteriales;Rhodocyclaceae;Other	Bacteria;Firmicutes;Clostridia;Clostridiales;Ruminococcaceae;Ruminococcaceae UCG-009							Bacteria;Proteobacteria;Gammaproteobacteria;Pseudomonadales;Moraxellaceae;Enhydrobacter
Bacteria;Proteobacteria;Gammaproteobacteria;Betaproteobacteriales;Rhodocyclaceae;Propionivibrio	Bacteria;Firmicutes;Clostridia;Clostridiales;Ruminococcaceae;Ruminococcaceae UCG-011							Bacteria;Proteobacteria;Gammaproteobacteria;Pseudomonadales;Moraxellaceae;Other
Bacteria;Proteobacteria;Gammaproteobacteria;Betaproteobacteriales;Rhodocyclaceae;Sterolibacterium	Bacteria;Firmicutes;Clostridia;Clostridiales;Ruminococcaceae;Ruminococcaceae UCG-013							Bacteria;Proteobacteria;Gammaproteobacteria;Pseudomonadales;Pseudomonadaceae;Other
Bacteria;Proteobacteria;Gammaproteobacteria;Betaproteobacteriales;Rhodocyclaceae;Thauera	Bacteria;Firmicutes;Clostridia;Clostridiales;Ruminococcaceae;Ruminococcaceae UCG-014							Bacteria;Proteobacteria;Gammaproteobacteria;Pseudomonadales;Pseudomonadaceae;Pseudomonas
Bacteria;Proteobacteria;Gammaproteobacteria;Betaproteobacteriales;Rhodocyclaceae;Uliginosibacterium	Bacteria;Firmicutes;Clostridia;Clostridiales;Ruminococcaceae;Ruminococcus 1							Bacteria;Proteobacteria;Gammaproteobacteria;Thiotrichales;Thiotrichaceae;Thiothrix
Bacteria;Proteobacteria;Gammaproteobacteria;Betaproteobacteriales;Rhodocyclaceae;Z-35	Bacteria;Firmicutes;Clostridia;Clostridiales;Ruminococcaceae;Ruminococcus 2							Bacteria;Proteobacteria;Gammaproteobacteria;Thiotrichales;Thiotrichaceae;uncultured
Bacteria;Proteobacteria;Gammaproteobacteria;Betaproteobacteriales;SC-I-84;Other	Bacteria;Firmicutes;Clostridia;Clostridiales;Ruminococcaceae;Saccharofermentans							Bacteria;Proteobacteria;Gammaproteobacteria;UBA10353 marine group;Other;Other
Bacteria;Proteobacteria;Gammaproteobacteria;Betaproteobacteriales;SC-I-84;uncultured bacterium	Bacteria;Firmicutes;Clostridia;Clostridiales;Ruminococcaceae;Sporobacter							Bacteria;Proteobacteria;Gammaproteobacteria;UBA10353 marine group;uncultured bacterium;Other
Bacteria;Proteobacteria;Gammaproteobacteria;Betaproteobacteriales;SC-I-84;uncultured beta proteobacterium	Bacteria;Firmicutes;Clostridia;Clostridiales;Ruminococcaceae;Subdoligranulum							Bacteria;Proteobacteria;Gammaproteobacteria;Xanthomonadales;Xanthomonadaceae;Pseudoxanthomonas
Bacteria;Proteobacteria;Gammaproteobacteria;Betaproteobacteriales;SC-I-84;uncultured prokaryote	Bacteria;Firmicutes;Clostridia;Clostridiales;Ruminococcaceae;UBA1819							Bacteria;Proteobacteria;Gammaproteobacteria;Xanthomonadales;Xanthomonadaceae;Stenotrophomonas
Bacteria;Proteobacteria;Gammaproteobacteria;Betaproteobacteriales;Sulfuricellaceae;Sulfuriferula	Bacteria;Firmicutes;Clostridia;Clostridiales;Ruminococcaceae;[Eubacterium] coprostanoligenes group							Bacteria;Synergistetes;Synergistia;Synergistales;Synergistaceae;Cloacibacillus
Bacteria;Proteobacteria;Gammaproteobacteria;Betaproteobacteriales;T34;Other	Bacteria;Firmicutes;Clostridia;Clostridiales;Ruminococcaceae;uncultured							Bacteria;Synergistetes;Synergistia;Synergistales;Synergistaceae;Pyramidobacter
Bacteria;Proteobacteria;Gammaproteobacteria;Cardiobacteriales;Cardiobacteriaceae;uncultured	Bacteria;Firmicutes;Clostridia;Clostridiales;Ruminococcaceae;uncultured bacterium							Bacteria;Tenericutes;Mollicutes;Anaeroplasmatales;Anaeroplasmataceae;Anaeroplasma
Bacteria;Proteobacteria;Gammaproteobacteria;Cellvibrionales;Cellvibrionaceae;uncultured	Bacteria;Firmicutes;Clostridia;Clostridiales;Syntrophomonadaceae;Syntrophomonas							Bacteria;Tenericutes;Mollicutes;Izimaplasmatales;Other;Other
Bacteria;Proteobacteria;Gammaproteobacteria;Cellvibrionales;Porticoccaceae;Other	Bacteria;Firmicutes;Clostridia;D8A-2;uncultured bacterium;Other							Bacteria;Tenericutes;Mollicutes;Izimaplasmatales;uncultured organism;Other
Bacteria;Proteobacteria;Gammaproteobacteria;Cellvibrionales;Porticoccaceae;Porticoccus	Bacteria;Firmicutes;Clostridia;DTU014;uncultured bacterium;Other							Bacteria;Tenericutes;Mollicutes;Mollicutes RF39;Other;Other
Bacteria;Proteobacteria;Gammaproteobacteria;Cellvibrionales;Spongiibacteraceae;Other	Bacteria;Firmicutes;Erysipelotrichia;Erysipelotrichales;Erysipelotrichaceae;Allobaculum							Bacteria;Tenericutes;Mollicutes;Mollicutes RF39;uncultured bacterium;Other
Bacteria;Proteobacteria;Gammaproteobacteria;Chromatiales;Chromatiaceae;Halochromatium	Bacteria;Firmicutes;Erysipelotrichia;Erysipelotrichales;Erysipelotrichaceae;Candidatus Stoquefichus							Bacteria;Tenericutes;Mollicutes;Mollicutes RF39;uncultured rumen bacterium;Other
Bacteria;Proteobacteria;Gammaproteobacteria;Chromatiales;Chromatiaceae;Other	Bacteria;Firmicutes;Erysipelotrichia;Erysipelotrichales;Erysipelotrichaceae;Catenisphaera							Bacteria;Verrucomicrobia;Verrucomicrobiae;Opitutales;Puniceicoccaceae;uncultured
Bacteria;Proteobacteria;Gammaproteobacteria;Coxiellales;Coxiellaceae;Coxiella	Bacteria;Firmicutes;Erysipelotrichia;Erysipelotrichales;Erysipelotrichaceae;Coprobacillus							Bacteria;Verrucomicrobia;Verrucomicrobiae;Verrucomicrobiales;Akkermansiaceae;Akkermansia
Bacteria;Proteobacteria;Gammaproteobacteria;Diplorickettsiales;Diplorickettsiaceae;Aquicella	Bacteria;Firmicutes;Erysipelotrichia;Erysipelotrichales;Erysipelotrichaceae;Dielma							Unassigned;Other;Other;Other;Other;Other
Bacteria;Proteobacteria;Gammaproteobacteria;Ectothiorhodospirales;Ectothiorhodospiraceae;Thiogranum	Bacteria;Firmicutes;Erysipelotrichia;Erysipelotrichales;Erysipelotrichaceae;Erysipelatoclostridium
Bacteria;Proteobacteria;Gammaproteobacteria;Ectothiorhodospirales;Thioalkalispiraceae;Thioalkalispira	Bacteria;Firmicutes;Erysipelotrichia;Erysipelotrichales;Erysipelotrichaceae;Erysipelotrichaceae UCG-003
Bacteria;Proteobacteria;Gammaproteobacteria;Ectothiorhodospirales;Thioalkalispiraceae;Thiohalophilus	Bacteria;Firmicutes;Erysipelotrichia;Erysipelotrichales;Erysipelotrichaceae;Faecalibaculum
Bacteria;Proteobacteria;Gammaproteobacteria;Enterobacteriales;Enterobacteriaceae;Aquamonas haywardensis	Bacteria;Firmicutes;Erysipelotrichia;Erysipelotrichales;Erysipelotrichaceae;Faecalicoccus
Bacteria;Proteobacteria;Gammaproteobacteria;Enterobacteriales;Enterobacteriaceae;Buchnera	Bacteria;Firmicutes;Erysipelotrichia;Erysipelotrichales;Erysipelotrichaceae;Faecalitalea
Bacteria;Proteobacteria;Gammaproteobacteria;Enterobacteriales;Enterobacteriaceae;Dickeya	Bacteria;Firmicutes;Erysipelotrichia;Erysipelotrichales;Erysipelotrichaceae;Other
Bacteria;Proteobacteria;Gammaproteobacteria;Enterobacteriales;Enterobacteriaceae;Edwardsiella	Bacteria;Firmicutes;Erysipelotrichia;Erysipelotrichales;Erysipelotrichaceae;Solobacterium
Bacteria;Proteobacteria;Gammaproteobacteria;Enterobacteriales;Enterobacteriaceae;Izhakiella	Bacteria;Firmicutes;Erysipelotrichia;Erysipelotrichales;Erysipelotrichaceae;[Anaerorhabdus] furcosa group
Bacteria;Proteobacteria;Gammaproteobacteria;Enterobacteriales;Enterobacteriaceae;Klebsiella	Bacteria;Firmicutes;Erysipelotrichia;Erysipelotrichales;Erysipelotrichaceae;[Clostridium] innocuum group
Bacteria;Proteobacteria;Gammaproteobacteria;Enterobacteriales;Enterobacteriaceae;Kluyvera	Bacteria;Firmicutes;Erysipelotrichia;Erysipelotrichales;Erysipelotrichaceae;uncultured
Bacteria;Proteobacteria;Gammaproteobacteria;Enterobacteriales;Enterobacteriaceae;Pseudocitrobacter	Bacteria;Firmicutes;Erysipelotrichia;Erysipelotrichales;Erysipelotrichaceae;uncultured bacterium
Bacteria;Proteobacteria;Gammaproteobacteria;Enterobacteriales;Enterobacteriaceae;Shimwellia	Bacteria;Firmicutes;Negativicutes;Selenomonadales;Veillonellaceae;Anaeroglobus
Bacteria;Proteobacteria;Gammaproteobacteria;Enterobacteriales;Enterobacteriaceae;Sodalis	Bacteria;Firmicutes;Negativicutes;Selenomonadales;Veillonellaceae;Anaerospora
Bacteria;Proteobacteria;Gammaproteobacteria;Enterobacteriales;Enterobacteriaceae;Wigglesworthia	Bacteria;Firmicutes;Negativicutes;Selenomonadales;Veillonellaceae;Anaerosporomusa
Bacteria;Proteobacteria;Gammaproteobacteria;Enterobacteriales;Enterobacteriaceae;Xenorhabdus	Bacteria;Firmicutes;Negativicutes;Selenomonadales;Veillonellaceae;Megamonas
Bacteria;Proteobacteria;Gammaproteobacteria;Enterobacteriales;Enterobacteriaceae;uncultured	Bacteria;Firmicutes;Negativicutes;Selenomonadales;Veillonellaceae;Megasphaera
Bacteria;Proteobacteria;Gammaproteobacteria;Gammaproteobacteria Incertae Sedis;Unknown Family;Acidibacter	Bacteria;Firmicutes;Negativicutes;Selenomonadales;Veillonellaceae;Negativicoccus
Bacteria;Proteobacteria;Gammaproteobacteria;HOC36;Other;Other	Bacteria;Firmicutes;Negativicutes;Selenomonadales;Veillonellaceae;uncultured
Bacteria;Proteobacteria;Gammaproteobacteria;HOC36;uncultured sediment bacterium;Other	Bacteria;Firmicutes;Other;Other;Other;Other
Bacteria;Proteobacteria;Gammaproteobacteria;Halothiobacillales;Halothiobacillaceae;Halothiobacillus	Bacteria;Fusobacteria;Fusobacteriia;Fusobacteriales;Fusobacteriaceae;Cetobacterium
Bacteria;Proteobacteria;Gammaproteobacteria;Immundisolibacterales;Immundisolibacteraceae;Immundisolibacter	Bacteria;Fusobacteria;Fusobacteriia;Fusobacteriales;Fusobacteriaceae;Fusobacterium
Bacteria;Proteobacteria;Gammaproteobacteria;Immundisolibacterales;Immundisolibacteraceae;uncultured	Bacteria;Fusobacteria;Fusobacteriia;Fusobacteriales;Leptotrichiaceae;Oceanivirga
Bacteria;Proteobacteria;Gammaproteobacteria;JG36-TzT-191;uncultured bacterium;Other	Bacteria;Fusobacteria;Fusobacteriia;Fusobacteriales;Leptotrichiaceae;Sneathia
Bacteria;Proteobacteria;Gammaproteobacteria;JTB23;uncultured bacterium;Other	Bacteria;Fusobacteria;Fusobacteriia;Fusobacteriales;Leptotrichiaceae;Streptobacillus
Bacteria;Proteobacteria;Gammaproteobacteria;Methylococcales;Methylococcaceae;Methylocaldum	Bacteria;Gemmatimonadetes;Gemmatimonadetes;Gemmatimonadales;Gemmatimonadaceae;Gemmatimonas
Bacteria;Proteobacteria;Gammaproteobacteria;Methylococcales;Methylomonaceae;Methyloglobulus	Bacteria;Gemmatimonadetes;Gemmatimonadetes;Gemmatimonadales;Gemmatimonadaceae;Gemmatirosa
Bacteria;Proteobacteria;Gammaproteobacteria;Nitrosococcales;Methylophagaceae;Methylophaga	Bacteria;Gemmatimonadetes;Gemmatimonadetes;Gemmatimonadales;Gemmatimonadaceae;uncultured
Bacteria;Proteobacteria;Gammaproteobacteria;Oceanospirillales;Halomonadaceae;uncultured	Bacteria;Lentisphaerae;Lentisphaeria;Victivallales;Victivallaceae;Victivallis
Bacteria;Proteobacteria;Gammaproteobacteria;Oceanospirillales;Kangiellaceae;Kangiella	Bacteria;Lentisphaerae;Lentisphaeria;Victivallales;Victivallaceae;uncultured bacterium
Bacteria;Proteobacteria;Gammaproteobacteria;Oceanospirillales;Nitrincolaceae;uncultured	Bacteria;Lentisphaerae;Lentisphaeria;Victivallales;vadinBE97;uncultured rumen bacterium
Bacteria;Proteobacteria;Gammaproteobacteria;PLTA13;uncultured bacterium;Other	Bacteria;Patescibacteria;Parcubacteria;Candidatus Kaiserbacteria;uncultured bacterium;Other
Bacteria;Proteobacteria;Gammaproteobacteria;Pasteurellales;Pasteurellaceae;Bisgaardia	Bacteria;Patescibacteria;Parcubacteria;uncultured bacterium;Other;Other
Bacteria;Proteobacteria;Gammaproteobacteria;Pasteurellales;Pasteurellaceae;Gallibacterium	Bacteria;Patescibacteria;Saccharimonadia;Saccharimonadales;Saccharimonadaceae;Other
Bacteria;Proteobacteria;Gammaproteobacteria;Pseudomonadales;Moraxellaceae;Alkanindiges	Bacteria;Patescibacteria;Saccharimonadia;Saccharimonadales;Saccharimonadaceae;uncultured bacterium
Bacteria;Proteobacteria;Gammaproteobacteria;Pseudomonadales;Pseudomonadaceae;Azotobacter	Bacteria;Patescibacteria;Saccharimonadia;Saccharimonadales;uncultured bacterium;Other
Bacteria;Proteobacteria;Gammaproteobacteria;Pseudomonadales;Pseudomonadaceae;Other	Bacteria;Planctomycetes;Phycisphaerae;Tepidisphaerales;WD2101 soil group;Other
Bacteria;Proteobacteria;Gammaproteobacteria;R7C24;Other;Other	Bacteria;Planctomycetes;Phycisphaerae;Tepidisphaerales;WD2101 soil group;uncultured bacterium
Bacteria;Proteobacteria;Gammaproteobacteria;Salinisphaerales;Solimonadaceae;Polycyclovorans	Bacteria;Planctomycetes;Planctomycetacia;Gemmatales;Gemmataceae;uncultured
Bacteria;Proteobacteria;Gammaproteobacteria;Thiohalorhabdales;Thiohalorhabdaceae;Granulosicoccus	Bacteria;Planctomycetes;Planctomycetacia;Isosphaerales;Isosphaeraceae;Aquisphaera
Bacteria;Proteobacteria;Gammaproteobacteria;Thiomicrospirales;Thioglobaceae;SUP05 cluster	Bacteria;Planctomycetes;Planctomycetacia;Isosphaerales;Isosphaeraceae;Other
Bacteria;Proteobacteria;Gammaproteobacteria;Thiotrichales;Thiotrichaceae;Other	Bacteria;Planctomycetes;Planctomycetacia;Isosphaerales;Isosphaeraceae;Singulisphaera
Bacteria;Proteobacteria;Gammaproteobacteria;Thiotrichales;Thiotrichaceae;Thiothrix	Bacteria;Planctomycetes;Planctomycetacia;Isosphaerales;Isosphaeraceae;uncultured
Bacteria;Proteobacteria;Gammaproteobacteria;Thiotrichales;Thiotrichaceae;uncultured	Bacteria;Planctomycetes;Planctomycetacia;Pirellulales;Pirellulaceae;uncultured
Bacteria;Proteobacteria;Gammaproteobacteria;UBA10353 marine group;Other;Other	Bacteria;Planctomycetes;Planctomycetacia;Planctomycetales;Gimesiaceae;uncultured
Bacteria;Proteobacteria;Gammaproteobacteria;UBA10353 marine group;uncultured bacterium;Other	Bacteria;Planctomycetes;Planctomycetacia;Planctomycetales;Schlesneriaceae;Schlesneria
Bacteria;Proteobacteria;Gammaproteobacteria;Vibrionales;Vibrionaceae;Photobacterium	Bacteria;Planctomycetes;Planctomycetacia;Planctomycetales;uncultured;uncultured bacterium
Bacteria;Proteobacteria;Gammaproteobacteria;Vibrionales;Vibrionaceae;Salinivibrio	Bacteria;Proteobacteria;Alphaproteobacteria;Acetobacterales;Acetobacteraceae;Acidiphilium
Bacteria;Proteobacteria;Gammaproteobacteria;WD260;uncultured bacterium;Other	Bacteria;Proteobacteria;Alphaproteobacteria;Acetobacterales;Acetobacteraceae;Acidisoma
Bacteria;Proteobacteria;Gammaproteobacteria;Xanthomonadales;Other;Other	Bacteria;Proteobacteria;Alphaproteobacteria;Acetobacterales;Acetobacteraceae;Acidocella
Bacteria;Proteobacteria;Gammaproteobacteria;Xanthomonadales;Rhodanobacteraceae;Chiayiivirga	Bacteria;Proteobacteria;Alphaproteobacteria;Acetobacterales;Acetobacteraceae;Other
Bacteria;Proteobacteria;Gammaproteobacteria;Xanthomonadales;Rhodanobacteraceae;Dyella	Bacteria;Proteobacteria;Alphaproteobacteria;Acetobacterales;Acetobacteraceae;uncultured
Bacteria;Proteobacteria;Gammaproteobacteria;Xanthomonadales;Rhodanobacteraceae;Rhodanobacter	Bacteria;Proteobacteria;Alphaproteobacteria;Azospirillales;Azospirillaceae;Skermanella
Bacteria;Proteobacteria;Gammaproteobacteria;Xanthomonadales;Rhodanobacteraceae;Tahibacter	Bacteria;Proteobacteria;Alphaproteobacteria;Caulobacterales;Caulobacteraceae;Caulobacter
Bacteria;Proteobacteria;Gammaproteobacteria;Xanthomonadales;Xanthomonadaceae;Other	Bacteria;Proteobacteria;Alphaproteobacteria;Caulobacterales;Caulobacteraceae;Phenylobacterium
Bacteria;Proteobacteria;Gammaproteobacteria;Xanthomonadales;Xanthomonadaceae;Pseudoxanthomonas	Bacteria;Proteobacteria;Alphaproteobacteria;Caulobacterales;Caulobacteraceae;uncultured
Bacteria;Proteobacteria;Gammaproteobacteria;Xanthomonadales;Xanthomonadaceae;Vulcaniibacterium	Bacteria;Proteobacteria;Alphaproteobacteria;Elsterales;Elsteraceae;Other
Bacteria;Proteobacteria;Gammaproteobacteria;Xanthomonadales;uncultured;uncultured bacterium	Bacteria;Proteobacteria;Alphaproteobacteria;Elsterales;Elsteraceae;uncultured
Bacteria;Proteobacteria;Other;Other;Other;Other	Bacteria;Proteobacteria;Alphaproteobacteria;Elsterales;URHD0088;Other
Bacteria;Synergistetes;Synergistia;Synergistales;Synergistaceae;Cloacibacillus	Bacteria;Proteobacteria;Alphaproteobacteria;Elsterales;uncultured;Other
Bacteria;Synergistetes;Synergistia;Synergistales;Synergistaceae;Lactivibrio	Bacteria;Proteobacteria;Alphaproteobacteria;Elsterales;uncultured;uncultured bacterium
Bacteria;Synergistetes;Synergistia;Synergistales;Synergistaceae;Pyramidobacter	Bacteria;Proteobacteria;Alphaproteobacteria;Micropepsales;Micropepsaceae;uncultured
Bacteria;Tenericutes;Mollicutes;Anaeroplasmatales;Anaeroplasmataceae;Anaeroplasma	Bacteria;Proteobacteria;Alphaproteobacteria;Other;Other;Other
Bacteria;Tenericutes;Mollicutes;Mollicutes RF39;uncultured bacterium;Other	Bacteria;Proteobacteria;Alphaproteobacteria;Paracaedibacterales;Paracaedibacteraceae;Candidatus Paracaedibacter
Bacteria;Verrucomicrobia;Verrucomicrobiae;Chthoniobacterales;Xiphinematobacteraceae;Candidatus Xiphinematobacter	Bacteria;Proteobacteria;Alphaproteobacteria;Rhizobiales;Beijerinckiaceae;Methylocystis
Bacteria;Verrucomicrobia;Verrucomicrobiae;Opitutales;Puniceicoccaceae;uncultured	Bacteria;Proteobacteria;Alphaproteobacteria;Rhizobiales;Beijerinckiaceae;Microvirga
Bacteria;Verrucomicrobia;Verrucomicrobiae;Pedosphaerales;Pedosphaeraceae;ADurb.Bin063-1	Bacteria;Proteobacteria;Alphaproteobacteria;Rhizobiales;Beijerinckiaceae;Roseiarcus
Bacteria;Verrucomicrobia;Verrucomicrobiae;Pedosphaerales;Pedosphaeraceae;Pedosphaera	Bacteria;Proteobacteria;Alphaproteobacteria;Rhizobiales;Hyphomicrobiaceae;Hyphomicrobium
Bacteria;Verrucomicrobia;Verrucomicrobiae;Pedosphaerales;Pedosphaeraceae;uncultured Verrucomicrobia bacterium	Bacteria;Proteobacteria;Alphaproteobacteria;Rhizobiales;Hyphomicrobiaceae;Pedomicrobium
Bacteria;Verrucomicrobia;Verrucomicrobiae;S-BQ2-57 soil group;Other;Other	Bacteria;Proteobacteria;Alphaproteobacteria;Rhizobiales;KF-JG30-B3;uncultured bacterium
Bacteria;Verrucomicrobia;Verrucomicrobiae;Verrucomicrobiales;Akkermansiaceae;Akkermansia	Bacteria;Proteobacteria;Alphaproteobacteria;Rhizobiales;Other;Other
Bacteria;WPS-2;uncultured bacterium;Other;Other;Other	Bacteria;Proteobacteria;Alphaproteobacteria;Rhizobiales;Pleomorphomonadaceae;Pleomorphomonas
Unassigned;Other;Other;Other;Other;Other	Bacteria;Proteobacteria;Alphaproteobacteria;Rhizobiales;Rhizobiaceae;Allorhizobium-Neorhizobium-Pararhizobium-Rhizobium
	Bacteria;Proteobacteria;Alphaproteobacteria;Rhizobiales;Rhizobiaceae;Jiella
	Bacteria;Proteobacteria;Alphaproteobacteria;Rhizobiales;Rhizobiaceae;Phyllobacterium
	Bacteria;Proteobacteria;Alphaproteobacteria;Rhizobiales;Rhizobiales Incertae Sedis;Bauldia
	Bacteria;Proteobacteria;Alphaproteobacteria;Rhizobiales;Xanthobacteraceae;Afipia
	Bacteria;Proteobacteria;Alphaproteobacteria;Rhizobiales;Xanthobacteraceae;Bradyrhizobium
	Bacteria;Proteobacteria;Alphaproteobacteria;Rhizobiales;Xanthobacteraceae;Nitrobacter
	Bacteria;Proteobacteria;Alphaproteobacteria;Rhizobiales;Xanthobacteraceae;Other
	Bacteria;Proteobacteria;Alphaproteobacteria;Rhizobiales;Xanthobacteraceae;Rhodoplanes
	Bacteria;Proteobacteria;Alphaproteobacteria;Rhizobiales;Xanthobacteraceae;uncultured
	Bacteria;Proteobacteria;Alphaproteobacteria;Rhizobiales;uncultured;uncultured bacterium
	Bacteria;Proteobacteria;Alphaproteobacteria;Rhodobacterales;Rhodobacteraceae;Other
	Bacteria;Proteobacteria;Alphaproteobacteria;Rhodobacterales;Rhodobacteraceae;Paracoccus
	Bacteria;Proteobacteria;Alphaproteobacteria;Rhodobacterales;Rhodobacteraceae;Rubellimicrobium
	Bacteria;Proteobacteria;Alphaproteobacteria;Rhodospirillales;Magnetospirillaceae;Other
	Bacteria;Proteobacteria;Alphaproteobacteria;Rhodospirillales;Rhodospirillaceae;uncultured
	Bacteria;Proteobacteria;Alphaproteobacteria;Rhodospirillales;Terasakiellaceae;Terasakiella
	Bacteria;Proteobacteria;Alphaproteobacteria;Rhodospirillales;uncultured;Other
	Bacteria;Proteobacteria;Alphaproteobacteria;Rhodospirillales;uncultured;gut metagenome
	Bacteria;Proteobacteria;Alphaproteobacteria;Rhodospirillales;uncultured;uncultured bacterium
	Bacteria;Proteobacteria;Alphaproteobacteria;Rickettsiales;Mitochondria;Aspergillus nidulans FGSC A4
	Bacteria;Proteobacteria;Alphaproteobacteria;Sphingomonadales;Sphingomonadaceae;Novosphingobium
	Bacteria;Proteobacteria;Alphaproteobacteria;Sphingomonadales;Sphingomonadaceae;Sphingomonas
	Bacteria;Proteobacteria;Alphaproteobacteria;Sphingomonadales;Sphingomonadaceae;Sphingopyxis
	Bacteria;Proteobacteria;Alphaproteobacteria;uncultured;Other;Other
	Bacteria;Proteobacteria;Deltaproteobacteria;Bdellovibrionales;Bdellovibrionaceae;Bdellovibrio
	Bacteria;Proteobacteria;Deltaproteobacteria;Desulfarculales;Desulfarculaceae;Other
	Bacteria;Proteobacteria;Deltaproteobacteria;Desulfarculales;Desulfarculaceae;uncultured
	Bacteria;Proteobacteria;Deltaproteobacteria;Desulfobacterales;Desulfobacteraceae;Desulfonema
	Bacteria;Proteobacteria;Deltaproteobacteria;Desulfobacterales;Desulfobacteraceae;uncultured
	Bacteria;Proteobacteria;Deltaproteobacteria;Desulfobacterales;Desulfobulbaceae;Other
	Bacteria;Proteobacteria;Deltaproteobacteria;Desulfovibrionales;Desulfomicrobiaceae;Desulfomicrobium
	Bacteria;Proteobacteria;Deltaproteobacteria;Desulfovibrionales;Desulfovibrionaceae;Bilophila
	Bacteria;Proteobacteria;Deltaproteobacteria;Desulfovibrionales;Desulfovibrionaceae;uncultured
	Bacteria;Proteobacteria;Deltaproteobacteria;Desulfuromonadales;Desulfuromonadaceae;Desulfuromonas
	Bacteria;Proteobacteria;Deltaproteobacteria;Desulfuromonadales;Desulfuromonadaceae;Pelobacter
	Bacteria;Proteobacteria;Deltaproteobacteria;Desulfuromonadales;Geobacteraceae;Geobacter
	Bacteria;Proteobacteria;Deltaproteobacteria;Desulfuromonadales;Geobacteraceae;Other
	Bacteria;Proteobacteria;Deltaproteobacteria;MBNT15;uncultured bacterium;Other
	Bacteria;Proteobacteria;Deltaproteobacteria;Myxococcales;Archangiaceae;Anaeromyxobacter
	Bacteria;Proteobacteria;Deltaproteobacteria;Myxococcales;Blfdi19;Other
	Bacteria;Proteobacteria;Deltaproteobacteria;Myxococcales;Blfdi19;uncultured bacterium
	Bacteria;Proteobacteria;Deltaproteobacteria;Myxococcales;Haliangiaceae;Haliangium
	Bacteria;Proteobacteria;Deltaproteobacteria;Myxococcales;P3OB-42;uncultured bacterium
	Bacteria;Proteobacteria;Deltaproteobacteria;Myxococcales;Phaselicystidaceae;Phaselicystis
	Bacteria;Proteobacteria;Deltaproteobacteria;Myxococcales;Polyangiaceae;Pajaroellobacter
	Bacteria;Proteobacteria;Deltaproteobacteria;Myxococcales;Sandaracinaceae;uncultured
	Bacteria;Proteobacteria;Deltaproteobacteria;Myxococcales;uncultured;Other
	Bacteria;Proteobacteria;Deltaproteobacteria;Oligoflexales;0319-6G20;Other
	Bacteria;Proteobacteria;Deltaproteobacteria;Oligoflexales;0319-6G20;uncultured bacterium
	Bacteria;Proteobacteria;Deltaproteobacteria;Oligoflexales;Oligoflexaceae;uncultured
	Bacteria;Proteobacteria;Deltaproteobacteria;Other;Other;Other
	Bacteria;Proteobacteria;Deltaproteobacteria;RCP2-54;uncultured bacterium;Other
	Bacteria;Proteobacteria;Gammaproteobacteria;Aeromonadales;Aeromonadaceae;Aeromonas
	Bacteria;Proteobacteria;Gammaproteobacteria;Aeromonadales;Aeromonadaceae;Other
	Bacteria;Proteobacteria;Gammaproteobacteria;Aeromonadales;Aeromonadaceae;Tolumonas
	Bacteria;Proteobacteria;Gammaproteobacteria;Aeromonadales;Other;Other
	Bacteria;Proteobacteria;Gammaproteobacteria;Alteromonadales;Alteromonadaceae;Alishewanella
	Bacteria;Proteobacteria;Gammaproteobacteria;Alteromonadales;Alteromonadaceae;Other
	Bacteria;Proteobacteria;Gammaproteobacteria;Alteromonadales;Alteromonadaceae;Rheinheimera
	Bacteria;Proteobacteria;Gammaproteobacteria;Alteromonadales;Alteromonadales Incertae Sedis;Alkalimonas
	Bacteria;Proteobacteria;Gammaproteobacteria;Alteromonadales;Other;Other
	Bacteria;Proteobacteria;Gammaproteobacteria;Alteromonadales;Shewanellaceae;Shewanella
	Bacteria;Proteobacteria;Gammaproteobacteria;Arenicellales;Arenicellaceae;Candidatus Thiosymbion
	Bacteria;Proteobacteria;Gammaproteobacteria;Betaproteobacteriales;A21b;Other
	Bacteria;Proteobacteria;Gammaproteobacteria;Betaproteobacteriales;A21b;uncultured bacterium
	Bacteria;Proteobacteria;Gammaproteobacteria;Betaproteobacteriales;B1-7BS;Other
	Bacteria;Proteobacteria;Gammaproteobacteria;Betaproteobacteriales;B1-7BS;uncultured bacterium
	Bacteria;Proteobacteria;Gammaproteobacteria;Betaproteobacteriales;Burkholderiaceae;Acidovorax
	Bacteria;Proteobacteria;Gammaproteobacteria;Betaproteobacteriales;Burkholderiaceae;Alcaligenes
	Bacteria;Proteobacteria;Gammaproteobacteria;Betaproteobacteriales;Burkholderiaceae;Brachymonas
	Bacteria;Proteobacteria;Gammaproteobacteria;Betaproteobacteriales;Burkholderiaceae;Burkholderia-Caballeronia-Paraburkholderia
	Bacteria;Proteobacteria;Gammaproteobacteria;Betaproteobacteriales;Burkholderiaceae;Comamonas
	Bacteria;Proteobacteria;Gammaproteobacteria;Betaproteobacteriales;Burkholderiaceae;Cupriavidus
	Bacteria;Proteobacteria;Gammaproteobacteria;Betaproteobacteriales;Burkholderiaceae;Diaphorobacter
	Bacteria;Proteobacteria;Gammaproteobacteria;Betaproteobacteriales;Burkholderiaceae;Herminiimonas
	Bacteria;Proteobacteria;Gammaproteobacteria;Betaproteobacteriales;Burkholderiaceae;Hydrogenophaga
	Bacteria;Proteobacteria;Gammaproteobacteria;Betaproteobacteriales;Burkholderiaceae;Janthinobacterium
	Bacteria;Proteobacteria;Gammaproteobacteria;Betaproteobacteriales;Burkholderiaceae;Lautropia
	Bacteria;Proteobacteria;Gammaproteobacteria;Betaproteobacteriales;Burkholderiaceae;Limnobacter
	Bacteria;Proteobacteria;Gammaproteobacteria;Betaproteobacteriales;Burkholderiaceae;Limnohabitans
	Bacteria;Proteobacteria;Gammaproteobacteria;Betaproteobacteriales;Burkholderiaceae;Mitsuaria
	Bacteria;Proteobacteria;Gammaproteobacteria;Betaproteobacteriales;Burkholderiaceae;Noviherbaspirillum
	Bacteria;Proteobacteria;Gammaproteobacteria;Betaproteobacteriales;Burkholderiaceae;Oligella
	Bacteria;Proteobacteria;Gammaproteobacteria;Betaproteobacteriales;Burkholderiaceae;Ottowia
	Bacteria;Proteobacteria;Gammaproteobacteria;Betaproteobacteriales;Burkholderiaceae;Parapusillimonas
	Bacteria;Proteobacteria;Gammaproteobacteria;Betaproteobacteriales;Burkholderiaceae;Piscinibacter
	Bacteria;Proteobacteria;Gammaproteobacteria;Betaproteobacteriales;Burkholderiaceae;Polaromonas
	Bacteria;Proteobacteria;Gammaproteobacteria;Betaproteobacteriales;Burkholderiaceae;Polynucleobacter
	Bacteria;Proteobacteria;Gammaproteobacteria;Betaproteobacteriales;Burkholderiaceae;Pseudorhodoferax
	Bacteria;Proteobacteria;Gammaproteobacteria;Betaproteobacteriales;Burkholderiaceae;Pusillimonas
	Bacteria;Proteobacteria;Gammaproteobacteria;Betaproteobacteriales;Burkholderiaceae;RS62 marine group
	Bacteria;Proteobacteria;Gammaproteobacteria;Betaproteobacteriales;Burkholderiaceae;Ralstonia
	Bacteria;Proteobacteria;Gammaproteobacteria;Betaproteobacteriales;Burkholderiaceae;Ramlibacter
	Bacteria;Proteobacteria;Gammaproteobacteria;Betaproteobacteriales;Burkholderiaceae;Rhizobacter
	Bacteria;Proteobacteria;Gammaproteobacteria;Betaproteobacteriales;Burkholderiaceae;Simplicispira
	Bacteria;Proteobacteria;Gammaproteobacteria;Betaproteobacteriales;Burkholderiaceae;Thiomonas
	Bacteria;Proteobacteria;Gammaproteobacteria;Betaproteobacteriales;Burkholderiaceae;Undibacterium
	Bacteria;Proteobacteria;Gammaproteobacteria;Betaproteobacteriales;Burkholderiaceae;uncultured
	Bacteria;Proteobacteria;Gammaproteobacteria;Betaproteobacteriales;Chromobacteriaceae;Crenobacter
	Bacteria;Proteobacteria;Gammaproteobacteria;Betaproteobacteriales;Ferrovaceae;Ferrovum
	Bacteria;Proteobacteria;Gammaproteobacteria;Betaproteobacteriales;Gallionellaceae;Candidatus Nitrotoga
	Bacteria;Proteobacteria;Gammaproteobacteria;Betaproteobacteriales;Gallionellaceae;Gallionella
	Bacteria;Proteobacteria;Gammaproteobacteria;Betaproteobacteriales;Gallionellaceae;Other
	Bacteria;Proteobacteria;Gammaproteobacteria;Betaproteobacteriales;Gallionellaceae;Sideroxydans
	Bacteria;Proteobacteria;Gammaproteobacteria;Betaproteobacteriales;Nitrosomonadaceae;Ellin6067
	Bacteria;Proteobacteria;Gammaproteobacteria;Betaproteobacteriales;Nitrosomonadaceae;MND1
	Bacteria;Proteobacteria;Gammaproteobacteria;Betaproteobacteriales;Nitrosomonadaceae;Nitrosomonas
	Bacteria;Proteobacteria;Gammaproteobacteria;Betaproteobacteriales;Nitrosomonadaceae;Nitrosospira
	Bacteria;Proteobacteria;Gammaproteobacteria;Betaproteobacteriales;Nitrosomonadaceae;Other
	Bacteria;Proteobacteria;Gammaproteobacteria;Betaproteobacteriales;Other;Other
	Bacteria;Proteobacteria;Gammaproteobacteria;Betaproteobacteriales;Rhodocyclaceae;Azoarcus
	Bacteria;Proteobacteria;Gammaproteobacteria;Betaproteobacteriales;Rhodocyclaceae;Candidatus Accumulibacter
	Bacteria;Proteobacteria;Gammaproteobacteria;Betaproteobacteriales;Rhodocyclaceae;Dechlorosoma
	Bacteria;Proteobacteria;Gammaproteobacteria;Betaproteobacteriales;Rhodocyclaceae;Other
	Bacteria;Proteobacteria;Gammaproteobacteria;Betaproteobacteriales;Rhodocyclaceae;Propionivibrio
	Bacteria;Proteobacteria;Gammaproteobacteria;Betaproteobacteriales;Rhodocyclaceae;Sterolibacterium
	Bacteria;Proteobacteria;Gammaproteobacteria;Betaproteobacteriales;Rhodocyclaceae;Thauera
	Bacteria;Proteobacteria;Gammaproteobacteria;Betaproteobacteriales;Rhodocyclaceae;Zoogloea
	Bacteria;Proteobacteria;Gammaproteobacteria;Betaproteobacteriales;Rhodocyclaceae;uncultured
	Bacteria;Proteobacteria;Gammaproteobacteria;Betaproteobacteriales;SC-I-84;Other
	Bacteria;Proteobacteria;Gammaproteobacteria;Betaproteobacteriales;SC-I-84;uncultured bacterium
	Bacteria;Proteobacteria;Gammaproteobacteria;Cardiobacteriales;Cardiobacteriaceae;Cardiobacterium
	Bacteria;Proteobacteria;Gammaproteobacteria;Cardiobacteriales;Cardiobacteriaceae;uncultured
	Bacteria;Proteobacteria;Gammaproteobacteria;Cellvibrionales;Cellvibrionaceae;uncultured
	Bacteria;Proteobacteria;Gammaproteobacteria;Cellvibrionales;Halieaceae;Other
	Bacteria;Proteobacteria;Gammaproteobacteria;Cellvibrionales;Porticoccaceae;Other
	Bacteria;Proteobacteria;Gammaproteobacteria;Cellvibrionales;Porticoccaceae;Porticoccus
	Bacteria;Proteobacteria;Gammaproteobacteria;Cellvibrionales;Spongiibacteraceae;Other
	Bacteria;Proteobacteria;Gammaproteobacteria;Chromatiales;Chromatiaceae;Halochromatium
	Bacteria;Proteobacteria;Gammaproteobacteria;Chromatiales;Chromatiaceae;Other
	Bacteria;Proteobacteria;Gammaproteobacteria;Chromatiales;Sedimenticolaceae;uncultured
	Bacteria;Proteobacteria;Gammaproteobacteria;Coxiellales;Coxiellaceae;Coxiella
	Bacteria;Proteobacteria;Gammaproteobacteria;Diplorickettsiales;Diplorickettsiaceae;Aquicella
	Bacteria;Proteobacteria;Gammaproteobacteria;Ectothiorhodospirales;Ectothiorhodospiraceae;Thiogranum
	Bacteria;Proteobacteria;Gammaproteobacteria;Ectothiorhodospirales;Ectothiorhodospiraceae;uncultured
	Bacteria;Proteobacteria;Gammaproteobacteria;Ectothiorhodospirales;Thioalkalispiraceae;Thioalkalispira
	Bacteria;Proteobacteria;Gammaproteobacteria;Ectothiorhodospirales;Thioalkalispiraceae;Thiohalophilus
	Bacteria;Proteobacteria;Gammaproteobacteria;Enterobacteriales;Enterobacteriaceae;Aquamonas haywardensis
	Bacteria;Proteobacteria;Gammaproteobacteria;Enterobacteriales;Enterobacteriaceae;Buttiauxella
	Bacteria;Proteobacteria;Gammaproteobacteria;Enterobacteriales;Enterobacteriaceae;Candidatus Moranella
	Bacteria;Proteobacteria;Gammaproteobacteria;Enterobacteriales;Enterobacteriaceae;Cronobacter
	Bacteria;Proteobacteria;Gammaproteobacteria;Enterobacteriales;Enterobacteriaceae;Edwardsiella
	Bacteria;Proteobacteria;Gammaproteobacteria;Enterobacteriales;Enterobacteriaceae;Enterobacter
	Bacteria;Proteobacteria;Gammaproteobacteria;Enterobacteriales;Enterobacteriaceae;Erwinia
	Bacteria;Proteobacteria;Gammaproteobacteria;Enterobacteriales;Enterobacteriaceae;Hafnia-Obesumbacterium
	Bacteria;Proteobacteria;Gammaproteobacteria;Enterobacteriales;Enterobacteriaceae;Kluyvera
	Bacteria;Proteobacteria;Gammaproteobacteria;Enterobacteriales;Enterobacteriaceae;Mangrovibacter
	Bacteria;Proteobacteria;Gammaproteobacteria;Enterobacteriales;Enterobacteriaceae;Morganella
	Bacteria;Proteobacteria;Gammaproteobacteria;Enterobacteriales;Enterobacteriaceae;Pantoea
	Bacteria;Proteobacteria;Gammaproteobacteria;Enterobacteriales;Enterobacteriaceae;Plesiomonas
	Bacteria;Proteobacteria;Gammaproteobacteria;Enterobacteriales;Enterobacteriaceae;Proteus
	Bacteria;Proteobacteria;Gammaproteobacteria;Enterobacteriales;Enterobacteriaceae;Providencia
	Bacteria;Proteobacteria;Gammaproteobacteria;Enterobacteriales;Enterobacteriaceae;Pseudocitrobacter
	Bacteria;Proteobacteria;Gammaproteobacteria;Enterobacteriales;Enterobacteriaceae;Raoultella
	Bacteria;Proteobacteria;Gammaproteobacteria;Enterobacteriales;Enterobacteriaceae;Serratia
	Bacteria;Proteobacteria;Gammaproteobacteria;Enterobacteriales;Enterobacteriaceae;Shimwellia
	Bacteria;Proteobacteria;Gammaproteobacteria;Enterobacteriales;Enterobacteriaceae;Sodalis
	Bacteria;Proteobacteria;Gammaproteobacteria;Enterobacteriales;Enterobacteriaceae;Xenorhabdus
	Bacteria;Proteobacteria;Gammaproteobacteria;Enterobacteriales;Enterobacteriaceae;Yersinia
	Bacteria;Proteobacteria;Gammaproteobacteria;Enterobacteriales;Enterobacteriaceae;uncultured
	Bacteria;Proteobacteria;Gammaproteobacteria;Gammaproteobacteria Incertae Sedis;Unknown Family;Acidibacter
	Bacteria;Proteobacteria;Gammaproteobacteria;Gammaproteobacteria Incertae Sedis;Unknown Family;Other
	Bacteria;Proteobacteria;Gammaproteobacteria;HOC36;uncultured sediment bacterium;Other
	Bacteria;Proteobacteria;Gammaproteobacteria;Halothiobacillales;Halothiobacillaceae;Halothiobacillus
	Bacteria;Proteobacteria;Gammaproteobacteria;Immundisolibacterales;Immundisolibacteraceae;Other
	Bacteria;Proteobacteria;Gammaproteobacteria;JG36-TzT-191;uncultured bacterium;Other
	Bacteria;Proteobacteria;Gammaproteobacteria;JTB23;uncultured bacterium;Other
	Bacteria;Proteobacteria;Gammaproteobacteria;KF-JG30-C25;Other;Other
	Bacteria;Proteobacteria;Gammaproteobacteria;Legionellales;Legionellaceae;Legionella
	Bacteria;Proteobacteria;Gammaproteobacteria;Methylococcales;Methylococcaceae;Methylocaldum
	Bacteria;Proteobacteria;Gammaproteobacteria;Methylococcales;Methylomonaceae;Methyloglobulus
	Bacteria;Proteobacteria;Gammaproteobacteria;Methylococcales;Methylomonaceae;Other
	Bacteria;Proteobacteria;Gammaproteobacteria;Nitrosococcales;Methylophagaceae;Methylophaga
	Bacteria;Proteobacteria;Gammaproteobacteria;Oceanospirillales;Alcanivoracaceae;Alcanivorax
	Bacteria;Proteobacteria;Gammaproteobacteria;Oceanospirillales;Nitrincolaceae;uncultured
	Bacteria;Proteobacteria;Gammaproteobacteria;Oceanospirillales;Saccharospirillaceae;Reinekea
	Bacteria;Proteobacteria;Gammaproteobacteria;Other;Other;Other
	Bacteria;Proteobacteria;Gammaproteobacteria;PLTA13;uncultured bacterium;Other
	Bacteria;Proteobacteria;Gammaproteobacteria;Pasteurellales;Pasteurellaceae;Bisgaardia
	Bacteria;Proteobacteria;Gammaproteobacteria;Pasteurellales;Pasteurellaceae;Gallibacterium
	Bacteria;Proteobacteria;Gammaproteobacteria;Pasteurellales;Pasteurellaceae;Haemophilus
	Bacteria;Proteobacteria;Gammaproteobacteria;Pasteurellales;Pasteurellaceae;Other
	Bacteria;Proteobacteria;Gammaproteobacteria;Pasteurellales;Pasteurellaceae;uncultured
	Bacteria;Proteobacteria;Gammaproteobacteria;Pseudomonadales;Moraxellaceae;Acinetobacter
	Bacteria;Proteobacteria;Gammaproteobacteria;Pseudomonadales;Moraxellaceae;Alkanindiges
	Bacteria;Proteobacteria;Gammaproteobacteria;Pseudomonadales;Moraxellaceae;Other
	Bacteria;Proteobacteria;Gammaproteobacteria;Pseudomonadales;Pseudomonadaceae;Azotobacter
	Bacteria;Proteobacteria;Gammaproteobacteria;Pseudomonadales;Pseudomonadaceae;Other
	Bacteria;Proteobacteria;Gammaproteobacteria;Pseudomonadales;Pseudomonadaceae;Pseudomonas
	Bacteria;Proteobacteria;Gammaproteobacteria;SAR86 clade;uncultured bacterium ARCTIC11_B_09;Other
	Bacteria;Proteobacteria;Gammaproteobacteria;Steroidobacterales;Steroidobacteraceae;Steroidobacter
	Bacteria;Proteobacteria;Gammaproteobacteria;Steroidobacterales;Steroidobacteraceae;uncultured
	Bacteria;Proteobacteria;Gammaproteobacteria;Thiohalorhabdales;Thiohalorhabdaceae;Granulosicoccus
	Bacteria;Proteobacteria;Gammaproteobacteria;Thiotrichales;Thiotrichaceae;Other
	Bacteria;Proteobacteria;Gammaproteobacteria;Thiotrichales;Thiotrichaceae;Thiothrix
	Bacteria;Proteobacteria;Gammaproteobacteria;Thiotrichales;Thiotrichaceae;uncultured
	Bacteria;Proteobacteria;Gammaproteobacteria;UBA10353 marine group;Other;Other
	Bacteria;Proteobacteria;Gammaproteobacteria;UBA10353 marine group;uncultured bacterium;Other
	Bacteria;Proteobacteria;Gammaproteobacteria;Vibrionales;Vibrionaceae;Aliivibrio
	Bacteria;Proteobacteria;Gammaproteobacteria;Vibrionales;Vibrionaceae;Enterovibrio
	Bacteria;Proteobacteria;Gammaproteobacteria;Vibrionales;Vibrionaceae;Photobacterium
	Bacteria;Proteobacteria;Gammaproteobacteria;Vibrionales;Vibrionaceae;Salinivibrio
	Bacteria;Proteobacteria;Gammaproteobacteria;Vibrionales;Vibrionaceae;Vibrio
	Bacteria;Proteobacteria;Gammaproteobacteria;WD260;uncultured bacterium;Other
	Bacteria;Proteobacteria;Gammaproteobacteria;Xanthomonadales;Other;Other
	Bacteria;Proteobacteria;Gammaproteobacteria;Xanthomonadales;Rhodanobacteraceae;Chiayiivirga
	Bacteria;Proteobacteria;Gammaproteobacteria;Xanthomonadales;Rhodanobacteraceae;Dokdonella
	Bacteria;Proteobacteria;Gammaproteobacteria;Xanthomonadales;Rhodanobacteraceae;Dyella
	Bacteria;Proteobacteria;Gammaproteobacteria;Xanthomonadales;Rhodanobacteraceae;Other
	Bacteria;Proteobacteria;Gammaproteobacteria;Xanthomonadales;Rhodanobacteraceae;Rhodanobacter
	Bacteria;Proteobacteria;Gammaproteobacteria;Xanthomonadales;Xanthomonadaceae;Arenimonas
	Bacteria;Proteobacteria;Gammaproteobacteria;Xanthomonadales;Xanthomonadaceae;Lysobacter
	Bacteria;Proteobacteria;Gammaproteobacteria;Xanthomonadales;Xanthomonadaceae;Other
	Bacteria;Proteobacteria;Gammaproteobacteria;Xanthomonadales;Xanthomonadaceae;Stenotrophomonas
	Bacteria;Proteobacteria;Gammaproteobacteria;Xanthomonadales;Xanthomonadaceae;Thermomonas
	Bacteria;Proteobacteria;Gammaproteobacteria;Xanthomonadales;uncultured;uncultured bacterium
	Bacteria;Proteobacteria;Other;Other;Other;Other
	Bacteria;Synergistetes;Synergistia;Synergistales;Synergistaceae;Lactivibrio
	Bacteria;Synergistetes;Synergistia;Synergistales;Synergistaceae;Pyramidobacter
	Bacteria;Tenericutes;Mollicutes;Anaeroplasmatales;Anaeroplasmataceae;Anaeroplasma
	Bacteria;Tenericutes;Mollicutes;Izimaplasmatales;Other;Other
	Bacteria;Tenericutes;Mollicutes;Mollicutes RF39;uncultured bacterium;Other
	Bacteria;Tenericutes;Mollicutes;Mollicutes RF39;uncultured rumen bacterium;Other
	Bacteria;Verrucomicrobia;Verrucomicrobiae;Chthoniobacterales;Chthoniobacteraceae;Candidatus Udaeobacter
	Bacteria;Verrucomicrobia;Verrucomicrobiae;Chthoniobacterales;Chthoniobacteraceae;Chthoniobacter
	Bacteria;Verrucomicrobia;Verrucomicrobiae;Chthoniobacterales;Chthoniobacteraceae;Other
	Bacteria;Verrucomicrobia;Verrucomicrobiae;Chthoniobacterales;Xiphinematobacteraceae;Candidatus Xiphinematobacter
	Bacteria;Verrucomicrobia;Verrucomicrobiae;Opitutales;Opitutaceae;Opitutus
	Bacteria;Verrucomicrobia;Verrucomicrobiae;Opitutales;Puniceicoccaceae;uncultured
	Bacteria;Verrucomicrobia;Verrucomicrobiae;Pedosphaerales;Pedosphaeraceae;Other
	Bacteria;Verrucomicrobia;Verrucomicrobiae;Pedosphaerales;Pedosphaeraceae;Pedosphaera
	Bacteria;Verrucomicrobia;Verrucomicrobiae;Pedosphaerales;Pedosphaeraceae;uncultured Verrucomicrobia bacterium
	Bacteria;Verrucomicrobia;Verrucomicrobiae;Pedosphaerales;Pedosphaeraceae;uncultured bacterium
	Bacteria;Verrucomicrobia;Verrucomicrobiae;S-BQ2-57 soil group;Other;Other
	Bacteria;WPS-2;uncultured bacterium;Other;Other;Other
